# Supplementary material for: 3-(3-Chloro­phenyl­sulfin­yl)-2,4,6-trimethyl-1-benzofuran
Source: Acta Crystallogr Sect E Struct Rep Online. 2012 Jan 14;68(Pt 2):o374. doi: 10.1107/S160053681200027X (PMC3275052; doi:10.1107/S160053681200027X)
Supplement: Supplementary file 1 [file e-68-0o374-sup1.cif]

##############################################################################
#                                                                            #
# This CIF contains the data in a paper accepted for publication in          #
# Acta Crystallographica Section E. It conforms to the requirements of       #
# Notes for Authors for Acta Crystallographica Section E, and has been       #
# peer reviewed under the auspices of the IUCr Commission on Journals.       #
#                                                                            #
# Full details of the Crystallographic Information File format               #
# are given in the paper "The Crystallographic Information File (CIF):       #
# a New Standard Archive File for Crystallography" by S. R. Hall, F. H.      #
# Allen and I. D. Brown [Acta Cryst. (1991), A47, 655-685].                  #
#                                                                            #
# The current version of the core CIF dictionary is obtainable from          #
# ftp://ftp.iucr.org/pub/cif_core.dic.                                       #
#                                                                            #
# Software is freely available for graphical display of the structure(s)     #
# in this CIF. For information consult the CIF software page                 #
# http://www.iucr.org/resources/cif/software.                                #
#                                                                            #
# This file may be used for bona fide research purposes within the           #
# scientific community so long as proper attribution is given to the journal # 
# article from which it was obtained.                                        #
#                                                                            #
##############################################################################
data_global
_audit_creation_method     'form.cif (version 2.0)'
_journal_data_validation_number     ?
_journal_date_recd_electronic     2011-12-29
_journal_date_accepted     2012-01-04
_journal_name_full     'Acta Crystallographica, Section E'
_journal_year     2012
_journal_volume     68
_journal_issue      2
_journal_page_first     o374
_journal_page_last     o374
_journal_paper_category     QO
_journal_paper_doi     10.1107/S160053681200027X
_journal_coeditor_code     PV2502
_publ_contact_author_name     'Prof. Uk Lee'
_publ_contact_author_address
;
Department of Chemistry, Pukyong National University, 599-1 Daeyeon 3-dong
Nam-gu, Busan 608-737, Republic of Korea
;
_publ_contact_author_email     'uklee@pknu.ac.kr'
_publ_contact_author_fax     '+82-51-629-5583'
_publ_contact_author_phone     '+82-51-629-5596'
_publ_section_title
;
3-(3-Chlorophenylsulfinyl)-2,4,6-trimethyl-1-benzofuran
;
loop_
    _publ_author_name
    _publ_author_address
    'Choi, Hong Dae'
;
 Department of Chemistry, Dongeui University, San 24 Kaya-dong Busanjin-gu,
 Busan 614-714, Republic of Korea
;
    'Seo, Pil Ja'
;
 Department of Chemistry, Dongeui University, San 24 Kaya-dong Busanjin-gu,
 Busan 614-714, Republic of Korea
;
    'Lee, Uk'
;
 Department of Chemistry, Pukyong National University, 599-1 Daeyeon 3-dong
 Nam-gu, Busan 608-737, Republic of Korea
;
_publ_section_synopsis     .
data_I
_chemical_name_systematic
;
3-(3-Chlorophenylsulfinyl)-2,4,6-trimethyl-1-benzofuran
;
_chemical_name_common     ?
_chemical_formula_moiety     'C17 H15 Cl O2 S'
_chemical_formula_sum     'C17 H15 Cl O2 S'
_chemical_formula_iupac     'C17 H15 Cl O2 S'
_chemical_formula_weight     318.80
_chemical_melting_point     ?
_symmetry_cell_setting     triclinic
_symmetry_space_group_name_H-M     'P -1'
_symmetry_space_group_name_Hall     '-P 1'
loop_
    _symmetry_equiv_pos_as_xyz
    'x, y, z'
    '-x, -y, -z'
_cell_length_a     6.7900(2)
_cell_length_b     8.1288(3)
_cell_length_c     14.6813(5)
_cell_angle_alpha     76.763(2)
_cell_angle_beta     84.145(2)
_cell_angle_gamma     73.241(2)
_cell_volume     754.73(4)
_cell_formula_units_Z     2
_cell_measurement_reflns_used     6373
_cell_measurement_theta_min     2.68
_cell_measurement_theta_max     28.05
_cell_measurement_temperature     173(2)
_exptl_crystal_description     block
_exptl_crystal_colour     'colourless'
_exptl_crystal_size_max     0.277
_exptl_crystal_size_mid     0.248
_exptl_crystal_size_min     0.206
_exptl_crystal_density_diffrn     1.403
_exptl_crystal_density_meas     ?
_exptl_crystal_density_method     'not measured'
_exptl_crystal_F_000     332
_exptl_absorpt_coefficient_mu     0.392
_exptl_absorpt_correction_type     multi-scan
_exptl_absorpt_process_details     '(SADABS; Bruker, 2009)'
_exptl_absorpt_correction_T_min     0.6749
_exptl_absorpt_correction_T_max     0.7457
_exptl_special_details     ?
_diffrn_ambient_temperature     173(2)
_diffrn_radiation_type     MoK\a
_diffrn_radiation_wavelength     0.71073
_diffrn_radiation_source     'rotating anode'
_diffrn_radiation_monochromator     'graphite multilayer'
_diffrn_measurement_device_type     'Bruker SMART APEXII CCD'
_diffrn_measurement_method     '\f and \w scans'
_diffrn_detector_area_resol_mean     10.0
_diffrn_reflns_number     14017
_diffrn_reflns_av_R_equivalents     0.0303
_diffrn_reflns_av_sigmaI/netI     0.0269
_diffrn_reflns_theta_min     1.43
_diffrn_reflns_theta_max     28.28
_diffrn_reflns_theta_full     28.28
_diffrn_measured_fraction_theta_max     0.992
_diffrn_measured_fraction_theta_full     0.992
_diffrn_reflns_limit_h_min     -9
_diffrn_reflns_limit_h_max     9
_diffrn_reflns_limit_k_min     -10
_diffrn_reflns_limit_k_max     10
_diffrn_reflns_limit_l_min     -19
_diffrn_reflns_limit_l_max     19
_diffrn_standards_number     0
_diffrn_standards_interval_count     ?
_diffrn_standards_interval_time     ?
_diffrn_standards_decay_%     ?
_refine_special_details
;
 Refinement of F^2^ against ALL reflections.  The weighted R-factor wR and
 goodness of fit S are based on F^2^, conventional R-factors R are based
 on F, with F set to zero for negative F^2^. The threshold expression of
 F^2^ > 2sigma(F^2^) is used only for calculating R-factors(gt) etc. and is
 not relevant to the choice of reflections for refinement.  R-factors based
 on F^2^ are statistically about twice as large as those based on F, and R-
 factors based on ALL data will be even larger.
;
_reflns_number_total     3704
_reflns_number_gt     3182
_reflns_threshold_expression     I>2\s(I)
_refine_ls_structure_factor_coef     Fsqd
_refine_ls_matrix_type     full
_refine_ls_R_factor_all     0.0432
_refine_ls_R_factor_gt     0.0368
_refine_ls_wR_factor_gt     0.1010
_refine_ls_wR_factor_ref     0.1051
_refine_ls_goodness_of_fit_ref     1.047
_refine_ls_restrained_S_all     1.047
_refine_ls_number_reflns     3704
_refine_ls_number_parameters     193
_refine_ls_number_restraints     0
_refine_ls_hydrogen_treatment     constr
_refine_ls_weighting_scheme     calc
_refine_ls_weighting_details
         'calc w=1/[\s^2^(Fo^2^)+(0.0546P)^2^+0.2190P] where P=(Fo^2^+2Fc^2^)/3'
_atom_sites_solution_hydrogens     difmap
_atom_sites_solution_primary     direct
_atom_sites_solution_secondary     difmap
_refine_ls_shift/su_max     0.001
_refine_ls_shift/su_mean     0.000
_refine_diff_density_max     0.332
_refine_diff_density_min     -0.417
_refine_ls_extinction_method     none
_refine_ls_extinction_coef     ?
loop_
    _atom_type_symbol
    _atom_type_description
    _atom_type_scat_dispersion_real
    _atom_type_scat_dispersion_imag
    _atom_type_scat_source
    'C' 'C' 0.0033 0.0016
                         'International Tables Vol C Tables 4.2.6.8 and 6.1.1.4'
    'H' 'H' 0.0000 0.0000
                         'International Tables Vol C Tables 4.2.6.8 and 6.1.1.4'
    'O' 'O' 0.0106 0.0060
                         'International Tables Vol C Tables 4.2.6.8 and 6.1.1.4'
    'S' 'S' 0.1246 0.1234
                         'International Tables Vol C Tables 4.2.6.8 and 6.1.1.4'
    'Cl' 'Cl' 0.1484 0.1585
                         'International Tables Vol C Tables 4.2.6.8 and 6.1.1.4'
_computing_data_collection     '<i>APEX2</i> (Bruker, 2009)'
_computing_cell_refinement     '<i>SAINT</i> (Bruker, 2009)'
_computing_data_reduction     '<i>SAINT</i> (Bruker, 2009)'
_computing_structure_solution     '<i>SHELXS97</i> (Sheldrick, 2008)'
_computing_structure_refinement     '<i>SHELXL97</i> (Sheldrick, 2008)'
_computing_molecular_graphics
        '<i>ORTEP-3</i> (Farrugia, 1997) and <i>DIAMOND</i> (Brandenburg, 1998)'
_computing_publication_material     '<i>SHELXL97</i> (Sheldrick, 2008)'
loop_
    _atom_site_type_symbol
    _atom_site_label
    _atom_site_fract_x
    _atom_site_fract_y
    _atom_site_fract_z
    _atom_site_U_iso_or_equiv
    _atom_site_adp_type
    _atom_site_calc_flag
    _atom_site_refinement_flags
    _atom_site_occupancy
    _atom_site_symmetry_multiplicity
    _atom_site_disorder_assembly
    _atom_site_disorder_group
    Cl Cl1 0.98398(6) 0.23182(6) 0.99982(3) 0.04624(14) Uani d . 1 2 . .
    S S1 0.46056(6) 0.83926(5) 0.83535(3) 0.03407(12) Uani d . 1 2 . .
    O O1 0.14598(16) 0.96772(15) 0.61039(8) 0.0363(3) Uani d . 1 2 . .
    O O2 0.65568(19) 0.88857(16) 0.83626(9) 0.0443(3) Uani d . 1 2 . .
    C C1 0.3829(2) 0.8720(2) 0.72075(11) 0.0312(3) Uani d . 1 2 . .
    C C2 0.4775(2) 0.80409(19) 0.63819(10) 0.0300(3) Uani d . 1 2 . .
    C C3 0.6724(2) 0.7063(2) 0.61075(11) 0.0336(3) Uani d . 1 2 . .
    C C4 0.6909(2) 0.6719(2) 0.52105(12) 0.0368(3) Uani d . 1 2 . .
    H H4 0.8208 0.6054 0.5009 0.044 Uiso calc R 1 2 . .
    C C5 0.5309(3) 0.7288(2) 0.45904(11) 0.0367(3) Uani d . 1 2 . .
    C C6 0.3406(3) 0.8309(2) 0.48513(11) 0.0375(3) Uani d . 1 2 . .
    H H6 0.2289 0.8745 0.4442 0.045 Uiso calc R 1 2 . .
    C C7 0.3229(2) 0.8653(2) 0.57378(11) 0.0325(3) Uani d . 1 2 . .
    C C8 0.1876(2) 0.9692(2) 0.69925(11) 0.0336(3) Uani d . 1 2 . .
    C C9 0.8536(3) 0.6437(3) 0.67277(13) 0.0448(4) Uani d . 1 2 . .
    H H9A 0.8515 0.5309 0.7141 0.067 Uiso calc R 1 2 . .
    H H9B 0.8462 0.7303 0.7106 0.067 Uiso calc R 1 2 . .
    H H9C 0.9813 0.6291 0.6340 0.067 Uiso calc R 1 2 . .
    C C10 0.5634(3) 0.6788(3) 0.36442(12) 0.0464(4) Uani d . 1 2 . .
    H H10A 0.5396 0.5633 0.3706 0.070 Uiso calc R 1 2 . .
    H H10B 0.7047 0.6741 0.3408 0.070 Uiso calc R 1 2 . .
    H H10C 0.4667 0.7665 0.3205 0.070 Uiso calc R 1 2 . .
    C C11 0.0176(3) 1.0752(2) 0.75130(13) 0.0432(4) Uani d . 1 2 . .
    H H11A 0.0667 1.0788 0.8111 0.065 Uiso calc R 1 2 . .
    H H11B -0.0972 1.0217 0.7630 0.065 Uiso calc R 1 2 . .
    H H11C -0.0288 1.1950 0.7141 0.065 Uiso calc R 1 2 . .
    C C12 0.5290(2) 0.6027(2) 0.86348(10) 0.0302(3) Uani d . 1 2 . .
    C C13 0.7090(2) 0.5182(2) 0.91058(10) 0.0317(3) Uani d . 1 2 . .
    H H13 0.7954 0.5830 0.9234 0.038 Uiso calc R 1 2 . .
    C C14 0.7601(2) 0.3376(2) 0.93850(11) 0.0326(3) Uani d . 1 2 . .
    C C15 0.6376(2) 0.2399(2) 0.92032(11) 0.0339(3) Uani d . 1 2 . .
    H H15 0.6762 0.1155 0.9394 0.041 Uiso calc R 1 2 . .
    C C16 0.4574(3) 0.3280(2) 0.87360(11) 0.0355(3) Uani d . 1 2 . .
    H H16 0.3716 0.2629 0.8606 0.043 Uiso calc R 1 2 . .
    C C17 0.4002(2) 0.5095(2) 0.84550(11) 0.0339(3) Uani d . 1 2 . .
    H H17 0.2753 0.5690 0.8145 0.041 Uiso calc R 1 2 . .
loop_
    _atom_site_aniso_label
    _atom_site_aniso_U_11
    _atom_site_aniso_U_22
    _atom_site_aniso_U_33
    _atom_site_aniso_U_12
    _atom_site_aniso_U_13
    _atom_site_aniso_U_23
    Cl1 0.0373(2) 0.0353(2) 0.0654(3) -0.00594(17) -0.00790(18) -0.01169(19)
    S1 0.0379(2) 0.0264(2) 0.0417(2) -0.00941(16) 0.00082(15) -0.01471(16)
    O1 0.0268(5) 0.0343(6) 0.0432(6) -0.0021(4) 0.0024(4) -0.0087(5)
    O2 0.0469(7) 0.0333(6) 0.0612(8) -0.0190(5) -0.0072(6) -0.0144(6)
    C1 0.0296(7) 0.0248(7) 0.0394(8) -0.0070(6) 0.0034(6) -0.0094(6)
    C2 0.0298(7) 0.0223(7) 0.0373(7) -0.0073(6) 0.0040(6) -0.0072(6)
    C3 0.0305(7) 0.0252(7) 0.0434(8) -0.0060(6) 0.0043(6) -0.0085(6)
    C4 0.0348(8) 0.0281(8) 0.0443(8) -0.0054(6) 0.0103(6) -0.0105(6)
    C5 0.0432(9) 0.0302(8) 0.0367(8) -0.0127(7) 0.0082(6) -0.0083(6)
    C6 0.0379(8) 0.0339(9) 0.0378(8) -0.0083(7) -0.0003(6) -0.0043(6)
    C7 0.0286(7) 0.0254(7) 0.0401(8) -0.0048(6) 0.0045(6) -0.0061(6)
    C8 0.0307(7) 0.0277(8) 0.0417(8) -0.0075(6) 0.0055(6) -0.0094(6)
    C9 0.0308(8) 0.0460(10) 0.0539(10) 0.0006(7) 0.0003(7) -0.0179(8)
    C10 0.0565(11) 0.0459(11) 0.0392(9) -0.0175(9) 0.0098(8) -0.0144(8)
    C11 0.0331(8) 0.0382(9) 0.0551(10) -0.0038(7) 0.0090(7) -0.0161(8)
    C12 0.0358(7) 0.0257(7) 0.0325(7) -0.0109(6) 0.0039(6) -0.0124(6)
    C13 0.0338(7) 0.0301(8) 0.0365(8) -0.0126(6) 0.0022(6) -0.0139(6)
    C14 0.0315(7) 0.0315(8) 0.0360(7) -0.0069(6) 0.0035(6) -0.0137(6)
    C15 0.0429(8) 0.0262(8) 0.0358(7) -0.0111(6) 0.0057(6) -0.0139(6)
    C16 0.0432(8) 0.0341(8) 0.0381(8) -0.0196(7) 0.0034(6) -0.0161(6)
    C17 0.0367(8) 0.0353(8) 0.0348(7) -0.0139(7) -0.0002(6) -0.0130(6)
_geom_special_details
;
 All esds (except the esd in the dihedral angle between two l.s. planes)
 are estimated using the full covariance matrix.  The cell esds are taken
 into account individually in the estimation of esds in distances, angles
 and torsion angles; correlations between esds in cell parameters are only
 used when they are defined by crystal symmetry.  An approximate (isotropic)
 treatment of cell esds is used for estimating esds involving l.s. planes.
;
loop_
    _geom_bond_atom_site_label_1
    _geom_bond_atom_site_label_2
    _geom_bond_site_symmetry_2
    _geom_bond_distance
    _geom_bond_publ_flag
    Cl1 C14 . 1.7412(16) ?
    S1 O2 . 1.4928(12) ?
    S1 C1 . 1.7534(16) ?
    S1 C12 . 1.8009(15) ?
    O1 C8 . 1.3661(19) ?
    O1 C7 . 1.3863(18) ?
    C1 C8 . 1.360(2) ?
    C1 C2 . 1.459(2) ?
    C2 C7 . 1.389(2) ?
    C2 C3 . 1.406(2) ?
    C3 C4 . 1.394(2) ?
    C3 C9 . 1.502(2) ?
    C4 C5 . 1.393(2) ?
    C4 H4 . 0.9500 ?
    C5 C6 . 1.390(2) ?
    C5 C10 . 1.513(2) ?
    C6 C7 . 1.379(2) ?
    C6 H6 . 0.9500 ?
    C8 C11 . 1.486(2) ?
    C9 H9A . 0.9800 ?
    C9 H9B . 0.9800 ?
    C9 H9C . 0.9800 ?
    C10 H10A . 0.9800 ?
    C10 H10B . 0.9800 ?
    C10 H10C . 0.9800 ?
    C11 H11A . 0.9800 ?
    C11 H11B . 0.9800 ?
    C11 H11C . 0.9800 ?
    C12 C13 . 1.384(2) ?
    C12 C17 . 1.389(2) ?
    C13 C14 . 1.380(2) ?
    C13 H13 . 0.9500 ?
    C14 C15 . 1.384(2) ?
    C15 C16 . 1.386(2) ?
    C15 H15 . 0.9500 ?
    C16 C17 . 1.386(2) ?
    C16 H16 . 0.9500 ?
    C17 H17 . 0.9500 ?
loop_
    _geom_angle_atom_site_label_1
    _geom_angle_atom_site_label_2
    _geom_angle_atom_site_label_3
    _geom_angle_site_symmetry_1
    _geom_angle_site_symmetry_3
    _geom_angle
    _geom_angle_publ_flag
    O2 S1 C1 . . 111.41(7) ?
    O2 S1 C12 . . 106.01(7) ?
    C1 S1 C12 . . 98.39(7) ?
    C8 O1 C7 . . 106.59(12) ?
    C8 C1 C2 . . 107.12(14) ?
    C8 C1 S1 . . 118.56(12) ?
    C2 C1 S1 . . 134.08(12) ?
    C7 C2 C3 . . 118.49(14) ?
    C7 C2 C1 . . 104.44(13) ?
    C3 C2 C1 . . 137.02(14) ?
    C4 C3 C2 . . 116.22(15) ?
    C4 C3 C9 . . 121.02(14) ?
    C2 C3 C9 . . 122.75(14) ?
    C5 C4 C3 . . 124.16(15) ?
    C5 C4 H4 . . 117.9 ?
    C3 C4 H4 . . 117.9 ?
    C6 C5 C4 . . 119.45(15) ?
    C6 C5 C10 . . 120.21(16) ?
    C4 C5 C10 . . 120.34(15) ?
    C7 C6 C5 . . 116.27(15) ?
    C7 C6 H6 . . 121.9 ?
    C5 C6 H6 . . 121.9 ?
    C6 C7 O1 . . 123.93(14) ?
    C6 C7 C2 . . 125.32(14) ?
    O1 C7 C2 . . 110.75(13) ?
    C1 C8 O1 . . 111.09(13) ?
    C1 C8 C11 . . 133.38(16) ?
    O1 C8 C11 . . 115.53(14) ?
    C3 C9 H9A . . 109.5 ?
    C3 C9 H9B . . 109.5 ?
    H9A C9 H9B . . 109.5 ?
    C3 C9 H9C . . 109.5 ?
    H9A C9 H9C . . 109.5 ?
    H9B C9 H9C . . 109.5 ?
    C5 C10 H10A . . 109.5 ?
    C5 C10 H10B . . 109.5 ?
    H10A C10 H10B . . 109.5 ?
    C5 C10 H10C . . 109.5 ?
    H10A C10 H10C . . 109.5 ?
    H10B C10 H10C . . 109.5 ?
    C8 C11 H11A . . 109.5 ?
    C8 C11 H11B . . 109.5 ?
    H11A C11 H11B . . 109.5 ?
    C8 C11 H11C . . 109.5 ?
    H11A C11 H11C . . 109.5 ?
    H11B C11 H11C . . 109.5 ?
    C13 C12 C17 . . 121.25(14) ?
    C13 C12 S1 . . 116.72(11) ?
    C17 C12 S1 . . 121.85(12) ?
    C14 C13 C12 . . 118.42(13) ?
    C14 C13 H13 . . 120.8 ?
    C12 C13 H13 . . 120.8 ?
    C13 C14 C15 . . 121.98(15) ?
    C13 C14 Cl1 . . 118.34(12) ?
    C15 C14 Cl1 . . 119.67(12) ?
    C14 C15 C16 . . 118.42(14) ?
    C14 C15 H15 . . 120.8 ?
    C16 C15 H15 . . 120.8 ?
    C17 C16 C15 . . 121.11(14) ?
    C17 C16 H16 . . 119.4 ?
    C15 C16 H16 . . 119.4 ?
    C16 C17 C12 . . 118.80(15) ?
    C16 C17 H17 . . 120.6 ?
    C12 C17 H17 . . 120.6 ?
loop_
    _geom_torsion_atom_site_label_1
    _geom_torsion_atom_site_label_2
    _geom_torsion_atom_site_label_3
    _geom_torsion_atom_site_label_4
    _geom_torsion_site_symmetry_1
    _geom_torsion_site_symmetry_2
    _geom_torsion_site_symmetry_3
    _geom_torsion_site_symmetry_4
    _geom_torsion
    _geom_torsion_publ_flag
    O2 S1 C1 C8 . . . . -127.62(13) ?
    C12 S1 C1 C8 . . . . 121.46(13) ?
    O2 S1 C1 C2 . . . . 58.83(17) ?
    C12 S1 C1 C2 . . . . -52.10(16) ?
    C8 C1 C2 C7 . . . . -1.54(16) ?
    S1 C1 C2 C7 . . . . 172.54(13) ?
    C8 C1 C2 C3 . . . . 175.63(17) ?
    S1 C1 C2 C3 . . . . -10.3(3) ?
    C7 C2 C3 C4 . . . . -2.9(2) ?
    C1 C2 C3 C4 . . . . -179.79(16) ?
    C7 C2 C3 C9 . . . . 176.05(15) ?
    C1 C2 C3 C9 . . . . -0.8(3) ?
    C2 C3 C4 C5 . . . . 0.4(2) ?
    C9 C3 C4 C5 . . . . -178.61(16) ?
    C3 C4 C5 C6 . . . . 1.9(2) ?
    C3 C4 C5 C10 . . . . -177.54(15) ?
    C4 C5 C6 C7 . . . . -1.5(2) ?
    C10 C5 C6 C7 . . . . 177.93(14) ?
    C5 C6 C7 O1 . . . . 178.59(14) ?
    C5 C6 C7 C2 . . . . -1.1(2) ?
    C8 O1 C7 C6 . . . . 179.30(15) ?
    C8 O1 C7 C2 . . . . -0.93(16) ?
    C3 C2 C7 C6 . . . . 3.5(2) ?
    C1 C2 C7 C6 . . . . -178.73(15) ?
    C3 C2 C7 O1 . . . . -176.29(13) ?
    C1 C2 C7 O1 . . . . 1.51(16) ?
    C2 C1 C8 O1 . . . . 1.05(17) ?
    S1 C1 C8 O1 . . . . -174.11(10) ?
    C2 C1 C8 C11 . . . . -177.87(17) ?
    S1 C1 C8 C11 . . . . 7.0(3) ?
    C7 O1 C8 C1 . . . . -0.11(17) ?
    C7 O1 C8 C11 . . . . 179.01(13) ?
    O2 S1 C12 C13 . . . . 22.00(13) ?
    C1 S1 C12 C13 . . . . 137.22(12) ?
    O2 S1 C12 C17 . . . . -162.87(12) ?
    C1 S1 C12 C17 . . . . -47.65(13) ?
    C17 C12 C13 C14 . . . . 0.9(2) ?
    S1 C12 C13 C14 . . . . 176.04(11) ?
    C12 C13 C14 C15 . . . . 0.3(2) ?
    C12 C13 C14 Cl1 . . . . -178.73(11) ?
    C13 C14 C15 C16 . . . . -0.8(2) ?
    Cl1 C14 C15 C16 . . . . 178.26(12) ?
    C14 C15 C16 C17 . . . . 0.1(2) ?
    C15 C16 C17 C12 . . . . 1.1(2) ?
    C13 C12 C17 C16 . . . . -1.6(2) ?
    S1 C12 C17 C16 . . . . -176.51(12) ?
loop_
    _geom_hbond_atom_site_label_D
    _geom_hbond_atom_site_label_H
    _geom_hbond_atom_site_label_A
    _geom_hbond_site_symmetry_A
    _geom_hbond_distance_DH
    _geom_hbond_distance_HA
    _geom_hbond_distance_DA
    _geom_hbond_angle_DHA
    C11 H11B O2 1_455 0.98 2.30 3.249(2) 162.8
_iucr_refine_instructions_details
;
TITL 1146 IN P-1
CELL  0.71073  6.79000  8.12880 14.68130 76.76300 84.14500 73.24100
ZERR 2  0.00020  0.00030  0.00050  0.00200  0.00200  0.00200
LATT 1
SFAC C H O S CL
UNIT 34 30 4 2 2
TEMP -100
PLAN 30
FMAP 2
L.S. 15
ACTA
CONF
MPLA 9 C1 C2 C3 C4 C5 C6 C7 O1 C8
MPLA 6 C12 C13 C14 C15 C16 C17
EQIV $1  -1+x, y, z
HTAB C11 O2_$1
BOND $H
WGHT    0.054600    0.219000
FVAR       0.22375
CL1   5    0.983984    0.231818    0.999823    11.00000    0.03734    0.03528 =
         0.06540   -0.01169   -0.00790   -0.00594
S1    4    0.460561    0.839261    0.835346    11.00000    0.03786    0.02637 =
         0.04169   -0.01471    0.00082   -0.00941
O1    3    0.145980    0.967717    0.610391    11.00000    0.02677    0.03426 =
         0.04322   -0.00867    0.00241   -0.00214
O2    3    0.655681    0.888566    0.836260    11.00000    0.04687    0.03333 =
         0.06122   -0.01441   -0.00717   -0.01900
C1    1    0.382896    0.872042    0.720746    11.00000    0.02963    0.02478 =
         0.03939   -0.00941    0.00343   -0.00704
C2    1    0.477523    0.804087    0.638195    11.00000    0.02977    0.02229 =
         0.03732   -0.00719    0.00398   -0.00735
C3    1    0.672437    0.706267    0.610749    11.00000    0.03046    0.02522 =
         0.04344   -0.00850    0.00434   -0.00601
C4    1    0.690888    0.671884    0.521048    11.00000    0.03476    0.02810 =
         0.04428   -0.01053    0.01025   -0.00540
AFIX  43
H4    2    0.820779    0.605396    0.500906    11.00000   -1.20000
AFIX   0
C5    1    0.530912    0.728840    0.459040    11.00000    0.04324    0.03022 =
         0.03671   -0.00828    0.00823   -0.01269
C6    1    0.340609    0.830890    0.485126    11.00000    0.03786    0.03389 =
         0.03781   -0.00433   -0.00026   -0.00827
AFIX  43
H6    2    0.228914    0.874504    0.444185    11.00000   -1.20000
AFIX   0
C7    1    0.322938    0.865325    0.573779    11.00000    0.02858    0.02543 =
         0.04008   -0.00611    0.00446   -0.00478
C8    1    0.187636    0.969156    0.699250    11.00000    0.03071    0.02771 =
         0.04170   -0.00943    0.00552   -0.00751
C9    1    0.853595    0.643718    0.672771    11.00000    0.03075    0.04595 =
         0.05388   -0.01785    0.00025    0.00059
AFIX 137
H9A   2    0.851476    0.530889    0.714088    11.00000   -1.50000
H9B   2    0.846184    0.730315    0.710647    11.00000   -1.50000
H9C   2    0.981312    0.629143    0.634039    11.00000   -1.50000
AFIX   0
C10   1    0.563352    0.678805    0.364422    11.00000    0.05653    0.04593 =
         0.03924   -0.01443    0.00979   -0.01753
AFIX 137
H10A  2    0.539647    0.563325    0.370621    11.00000   -1.50000
H10B  2    0.704740    0.674128    0.340804    11.00000   -1.50000
H10C  2    0.466685    0.766548    0.320543    11.00000   -1.50000
AFIX   0
C11   1    0.017612    1.075176    0.751300    11.00000    0.03314    0.03822 =
         0.05515   -0.01606    0.00898   -0.00380
AFIX 137
H11A  2    0.066739    1.078783    0.811112    11.00000   -1.50000
H11B  2   -0.097246    1.021726    0.763039    11.00000   -1.50000
H11C  2   -0.028808    1.194953    0.714083    11.00000   -1.50000
AFIX   0
C12   1    0.529030    0.602743    0.863481    11.00000    0.03585    0.02571 =
         0.03253   -0.01241    0.00393   -0.01086
C13   1    0.709017    0.518199    0.910581    11.00000    0.03379    0.03009 =
         0.03648   -0.01395    0.00220   -0.01256
AFIX  43
H13   2    0.795388    0.582973    0.923393    11.00000   -1.20000
AFIX   0
C14   1    0.760082    0.337550    0.938503    11.00000    0.03154    0.03151 =
         0.03600   -0.01367    0.00348   -0.00689
C15   1    0.637635    0.239918    0.920321    11.00000    0.04285    0.02625 =
         0.03583   -0.01389    0.00574   -0.01107
AFIX  43
H15   2    0.676181    0.115492    0.939395    11.00000   -1.20000
AFIX   0
C16   1    0.457370    0.328014    0.873605    11.00000    0.04320    0.03413 =
         0.03807   -0.01611    0.00340   -0.01963
AFIX  43
H16   2    0.371576    0.262884    0.860641    11.00000   -1.20000
AFIX   0
C17   1    0.400231    0.509469    0.845503    11.00000    0.03674    0.03531 =
         0.03479   -0.01301   -0.00024   -0.01389
AFIX  43
H17   2    0.275256    0.569012    0.814506    11.00000   -1.20000
HKLF 4
REM  1146 IN P-1
REM R1 =  0.0368 for   3182 Fo > 4sig(Fo)  and  0.0432 for all   3704 data
REM    193 parameters refined using      0 restraints
END
WGHT      0.0546      0.2190
REM Highest difference peak  0.332,  deepest hole -0.417,  1-sigma level  0.052
Q1    1   0.2521  0.2457  0.8639  11.00000  0.05    0.33
Q2    1   0.4584  0.8397  0.6810  11.00000  0.05    0.31
Q3    1   0.5884  0.8412  0.8074  11.00000  0.05    0.26
Q4    1   0.4265  0.8680  0.7610  11.00000  0.05    0.24
Q5    1   0.4767  0.5561  0.8446  11.00000  0.05    0.23
Q6    1   0.5510  0.7191  0.4098  11.00000  0.05    0.22
Q7    1   0.9051  0.2065  0.9693  11.00000  0.05    0.22
Q8    1   0.4406  0.6458  0.3544  11.00000  0.05    0.21
Q9    1   0.4899  0.6992  0.8498  11.00000  0.05    0.21
Q10   1   0.6925  0.2970  0.9273  11.00000  0.05    0.21
Q11   1   0.6992  0.7108  0.5553  11.00000  0.05    0.20
Q12   1   0.2910  0.9256  0.7115  11.00000  0.05    0.20
Q13   1   0.4089  0.4203  0.8756  11.00000  0.05    0.19
Q14   1   0.4222  0.8563  0.5975  11.00000  0.05    0.19
Q15   1   0.5278  0.2837  0.9177  11.00000  0.05    0.18
Q16   1   0.2751  0.8665  0.7215  11.00000  0.05    0.18
Q17   1   0.3438  0.8807  0.5161  11.00000  0.05    0.18
Q18   1   0.1507  0.3214  0.8368  11.00000  0.05    0.17
Q19   1   0.1855  1.0003  0.6495  11.00000  0.05    0.17
Q20   1   0.3125  0.8034  0.5409  11.00000  0.05    0.16
Q21   1   0.7530  0.6931  0.6383  11.00000  0.05    0.16
Q22   1   0.7231  0.8865  0.7788  11.00000  0.05    0.16
Q23   1   0.5709  0.8660  0.8494  11.00000  0.05    0.16
Q24   1   0.5640  0.7444  0.6301  11.00000  0.05    0.16
Q25   1   0.6482  0.5442  0.3699  11.00000  0.05    0.16
Q26   1   0.5307  0.0356  1.0060  11.00000  0.05    0.16
Q27   1   0.0983  1.0131  0.7252  11.00000  0.05    0.15
Q28   1   0.4314  0.7532  0.4807  11.00000  0.05    0.15
Q29   1   0.7302  0.3956  0.5601  11.00000  0.05    0.15
Q30   1   0.7176  0.4272  0.9378  11.00000  0.05    0.14
;
