# Supplementary material for: 3-(3-Chloro­phenyl­sulfin­yl)-2,4,6-trimethyl-1-benzofuran
Source: Acta Crystallogr Sect E Struct Rep Online. 2012 Jan 14;68(Pt 2):o374. doi: 10.1107/S160053681200027X (PMC3275052; doi:10.1107/S160053681200027X)
Supplement: Supplementary file 2 [file e-68-0o374-Isup2.hkl]

# 
# h,k,l, Fc-squared, Fo-squared, sigma(Fo-squared) and status flag 
# 
data_I
_shelx_title ' 1146 IN P-1' 
_shelx_refln_list_code          4 
_shelx_F_calc_maximum      147.74 
_exptl_crystal_F_000       332.00 
_reflns_d_resolution_high  0.7499 
 
loop_ 
 _symmetry_equiv_pos_as_xyz 
 'x, y, z' 
 '-x, -y, -z' 
 
_cell_length_a     6.7900 
_cell_length_b     8.1288 
_cell_length_c    14.6813 
_cell_angle_alpha  76.763 
_cell_angle_beta   84.145 
_cell_angle_gamma  73.241 
 
_shelx_F_squared_multiplier     1.000 
 
loop_ 
 _refln_index_h 
 _refln_index_k 
 _refln_index_l 
 _refln_F_squared_calc 
 _refln_F_squared_meas 
 _refln_F_squared_sigma 
 _refln_observed_status 
   1   0   0     4610.70     4243.90     51.95 o 
   2   0   0     1574.37     1604.08     20.93 o 
   3   0   0      177.13      220.63      3.37 o 
   4   0   0      169.35      160.73      2.78 o 
   5   0   0        3.03        3.65      0.54 o 
   6   0   0      502.25      485.15      9.27 o 
   7   0   0       46.84       52.73      2.45 o 
   8   0   0        1.95        0.67      1.05 o 
  -8   1   0        1.40        0.00      0.81 o 
  -7   1   0       16.62       17.17      1.24 o 
  -6   1   0        9.84       11.39      1.12 o 
  -5   1   0       25.24       26.46      1.09 o 
  -4   1   0       14.30       17.20      0.69 o 
  -3   1   0       20.32       18.50      1.24 o 
  -2   1   0      165.92      174.05      2.29 o 
  -1   1   0      130.72      140.84      2.26 o 
   0   1   0      617.98      658.64      8.71 o 
   1   1   0      619.98      584.69      8.40 o 
   2   1   0       44.63       44.51      0.90 o 
   3   1   0       98.00      106.45      1.89 o 
   4   1   0       63.93       70.56      1.56 o 
   5   1   0      207.21      207.88      3.59 o 
   6   1   0      314.42      308.47      5.77 o 
   7   1   0        0.35        0.41      0.99 o 
   8   1   0        0.08        1.46      1.05 o 
  -8   2   0        2.49        3.00      2.40 o 
  -7   2   0      113.52      113.45      5.08 o 
  -6   2   0       30.94       33.55      1.70 o 
  -5   2   0       14.27       11.08      0.82 o 
  -4   2   0       20.14       19.78      0.84 o 
  -3   2   0     1410.30     1461.06     17.83 o 
  -2   2   0      245.92      248.27      4.73 o 
  -1   2   0      344.77      342.79      4.79 o 
   0   2   0     2435.27     2361.79     61.24 o 
   1   2   0     5538.79     5138.51     93.83 o 
   2   2   0     4750.15     4365.35     61.62 o 
   3   2   0       81.63      107.32      2.25 o 
   4   2   0     1573.98     1591.27     21.15 o 
   5   2   0       38.23       36.93      1.51 o 
   6   2   0      676.67      701.20     19.35 o 
   7   2   0      236.01      228.00      6.10 o 
   8   2   0       44.54       42.32      3.53 o 
  -7   3   0       23.13       28.76      4.59 o 
  -6   3   0       14.79       18.58      3.40 o 
  -5   3   0       31.92       26.91      2.11 o 
  -4   3   0        7.04        8.76      0.98 o 
  -3   3   0       99.74      102.72      6.44 o 
  -2   3   0      384.25      362.62      6.46 o 
  -1   3   0      592.59      596.10      9.00 o 
   0   3   0      194.61      184.05      4.38 o 
   1   3   0     1092.64     1180.92     16.95 o 
   2   3   0      579.03      578.31      7.77 o 
   3   3   0      882.94      965.41     14.13 o 
   4   3   0      269.56      238.47      3.77 o 
   5   3   0       23.72       25.02      1.12 o 
   6   3   0       86.84       80.81      2.21 o 
   7   3   0        2.50        2.32      0.94 o 
   8   3   0       12.28        9.15      1.45 o 
  -7   4   0      131.24      124.84      9.39 o 
  -6   4   0        3.39        3.40      2.40 o 
  -5   4   0      204.08      211.33     11.19 o 
  -4   4   0       31.64       32.76      3.80 o 
  -3   4   0      536.28      541.86     13.90 o 
  -2   4   0      297.82      300.39      9.61 o 
  -1   4   0     1451.22     1484.15     23.83 o 
   0   4   0        3.66        4.06      0.42 o 
   1   4   0      293.32      307.52      4.99 o 
   2   4   0     1581.21     1517.86     26.15 o 
   3   4   0      237.12      237.04      5.17 o 
   4   4   0       12.00       12.96      0.85 o 
   5   4   0        1.19        1.05      0.51 o 
   6   4   0      113.87      118.76      2.55 o 
   7   4   0       59.26       61.48      1.82 o 
   8   4   0       74.65       68.80      2.86 o 
  -6   5   0        0.64        1.60      2.00 o 
  -5   5   0       75.69       81.29      6.59 o 
  -4   5   0       15.27       12.38      2.80 o 
  -3   5   0      159.41      154.79      5.27 o 
  -2   5   0        0.25       -0.15      0.77 o 
  -1   5   0       96.00      116.23      2.67 o 
   0   5   0       12.20       23.24      1.01 o 
   1   5   0      223.10      228.16      4.02 o 
   2   5   0     1142.79     1181.16     19.59 o 
   3   5   0      302.78      307.92      5.94 o 
   4   5   0      216.06      198.28      4.44 o 
   5   5   0       65.21       68.38      2.39 o 
   6   5   0      171.76      164.72      5.39 o 
   7   5   0        1.30        1.25      0.85 o 
   8   5   0      117.75      124.62      4.07 o 
  -5   6   0       41.95       50.73      5.79 o 
  -4   6   0       18.92       17.78      3.40 o 
  -3   6   0      126.03      115.25      7.59 o 
  -2   6   0       75.68       70.24      3.50 o 
  -1   6   0      856.81      855.38     21.32 o 
   0   6   0      220.73      230.48      4.83 o 
   1   6   0      225.20      217.84      4.52 o 
   2   6   0       21.12       18.85      1.07 o 
   3   6   0      323.01      328.81      6.75 o 
   4   6   0        2.78        3.06      0.84 o 
   5   6   0      133.62      128.82      3.57 o 
   6   6   0       32.79       35.98      2.08 o 
   7   6   0       68.47       63.03      2.70 o 
   8   6   0       40.95       42.83      2.48 o 
  -4   7   0       20.79       26.77      4.39 o 
  -3   7   0       48.67       48.74      4.99 o 
  -2   7   0       21.97       18.80      2.10 o 
  -1   7   0      346.01      371.93     10.75 o 
   0   7   0        0.16        2.43      0.95 o 
   1   7   0      177.77      201.82      4.47 o 
   2   7   0        0.02        2.07      1.10 o 
   3   7   0       23.50       27.02      1.86 o 
   4   7   0      325.83      293.16      6.24 o 
   5   7   0       47.54       45.93      2.16 o 
   6   7   0       15.58       16.93      1.56 o 
   7   7   0        1.60        3.95      1.13 o 
   8   7   0      126.02      150.67      4.75 o 
  -3   8   0       11.55       12.58      3.40 o 
  -2   8   0        1.01       -0.91      0.91 o 
  -1   8   0        9.89        8.59      1.30 o 
   0   8   0       24.62       19.21      2.12 o 
   1   8   0      112.42      112.43      4.73 o 
   2   8   0       12.29       11.88      1.90 o 
   3   8   0      166.46      156.65     12.28 o 
   4   8   0      107.75      107.55      3.34 o 
   5   8   0       12.14       10.66      1.28 o 
   6   8   0       39.15       44.92      2.77 o 
   7   8   0       25.03       25.98      2.09 o 
  -2   9   0        0.01        0.60      1.80 o 
  -1   9   0        5.69        7.39      2.80 o 
   0   9   0        0.27        0.50      1.80 o 
   1   9   0      293.06      286.83     13.18 o 
   2   9   0       64.14       72.91      5.79 o 
   3   9   0      263.61      275.73      9.31 o 
   4   9   0        5.47        7.81      1.36 o 
   5   9   0       20.37       25.17      1.91 o 
   6   9   0       14.01       17.02      1.74 o 
   0  10   0       20.63       18.98      3.80 o 
   1  10   0        3.40        2.60      2.60 o 
   2  10   0        6.00        2.80      2.20 o 
   3  10   0        1.28        2.03      1.29 o 
   4  10   0        4.16        2.89      1.22 o 
   5  10   0       22.12       18.77      2.06 o 
  -4 -10   1        5.36        8.50      1.77 o 
  -3 -10   1        5.83        4.79      2.80 o 
  -2 -10   1       84.25       64.12      6.19 o 
  -1 -10   1       58.46       73.31      6.39 o 
   0 -10   1       11.07       21.77      3.99 o 
  -6  -9   1       18.14       21.16      2.24 o 
  -5  -9   1      159.72      150.24      5.16 o 
  -4  -9   1       36.28       28.06      2.11 o 
  -3  -9   1      138.77      145.16      6.13 o 
  -2  -9   1        0.94        1.60      2.00 o 
  -1  -9   1       50.35       50.93      5.19 o 
   0  -9   1       89.13       87.20      7.49 o 
   1  -9   1       49.49       49.95      4.49 o 
   2  -9   1        1.88        2.40      2.20 o 
  -7  -8   1       53.02       56.37      2.85 o 
  -6  -8   1       24.69       26.59      2.00 o 
  -5  -8   1       83.48       78.52      2.99 o 
  -4  -8   1        1.08        0.25      0.98 o 
  -3  -8   1       19.70       14.90      3.60 o 
  -2  -8   1       21.11       23.68      2.40 o 
  -1  -8   1       62.76       56.33      4.79 o 
   0  -8   1      343.80      313.65      9.87 o 
   1  -8   1        0.06        1.10      1.27 o 
   2  -8   1       75.05       79.70      6.79 o 
   3  -8   1        0.47       -0.60      1.60 o 
  -7  -7   1        5.15        5.58      1.28 o 
  -6  -7   1        0.41       -0.56      0.79 o 
  -5  -7   1       15.25       15.86      1.70 o 
  -4  -7   1        9.47       11.44      1.20 o 
  -3  -7   1      551.44      539.26     14.61 o 
  -2  -7   1        3.74        4.62      1.34 o 
  -1  -7   1       79.26       83.96      3.07 o 
   0  -7   1       28.40       23.91      2.81 o 
   1  -7   1        1.63        2.60      1.27 o 
   2  -7   1       25.71       26.80      2.50 o 
   3  -7   1      117.04      114.05      8.19 o 
   4  -7   1        4.75        6.99      3.00 o 
  -8  -6   1       38.66       37.43      2.36 o 
  -7  -6   1       31.65       35.79      2.16 o 
  -6  -6   1        8.04        9.70      1.20 o 
  -5  -6   1      132.67      120.45      3.49 o 
  -4  -6   1      930.82      889.85     15.37 o 
  -3  -6   1     2478.05     2386.12     44.41 o 
  -2  -6   1      167.76      166.53      6.44 o 
  -1  -6   1      117.74      118.17      2.92 o 
   0  -6   1      142.00      159.76      7.67 o 
   1  -6   1        1.41        0.50      0.99 o 
   2  -6   1       54.39       53.96      3.16 o 
   3  -6   1      173.13      173.78      9.79 o 
   4  -6   1       89.85       95.28      7.39 o 
   5  -6   1        0.30        0.40      2.00 o 
  -8  -5   1        0.13       -0.51      1.41 o 
  -7  -5   1        1.66        0.53      0.70 o 
  -6  -5   1      161.50      166.86      4.33 o 
  -5  -5   1       26.42       28.29      1.60 o 
  -4  -5   1      165.49      165.92      3.94 o 
  -3  -5   1      285.68      304.96      6.73 o 
  -2  -5   1      179.28      195.54      4.15 o 
  -1  -5   1       31.26       29.59      1.18 o 
   0  -5   1       38.63       47.98      1.90 o 
   1  -5   1      394.95      410.06     10.97 o 
   2  -5   1       29.53       27.54      2.10 o 
   3  -5   1       10.15       13.17      1.58 o 
   4  -5   1        7.36        9.59      2.60 o 
   5  -5   1        5.20        8.79      2.80 o 
   6  -5   1       44.51       44.54      5.79 o 
  -8  -4   1        5.36        3.15      0.96 o 
  -7  -4   1       17.15       16.76      1.04 o 
  -6  -4   1        4.45        4.76      0.75 o 
  -5  -4   1      273.01      260.26      4.29 o 
  -4  -4   1       27.96       26.46      1.13 o 
  -3  -4   1     1118.44     1119.60     16.42 o 
  -2  -4   1     2338.84     2550.36     36.52 o 
  -1  -4   1     2162.19     2267.19     42.31 o 
   0  -4   1       58.14       73.19      1.82 o 
   1  -4   1      909.41      927.89     16.63 o 
   2  -4   1        1.03        1.20      0.56 o 
   3  -4   1     1068.58     1054.99     31.86 o 
   4  -4   1      303.49      298.21     13.78 o 
   5  -4   1       29.28       25.77      3.80 o 
   6  -4   1       67.22       59.52      5.99 o 
   7  -4   1        3.97        7.59      3.20 o 
  -8  -3   1        6.98        7.80      1.29 o 
  -7  -3   1      226.97      223.45      5.16 o 
  -6  -3   1      104.05      102.58      2.37 o 
  -5  -3   1       59.23       65.57      1.67 o 
  -4  -3   1      535.11      515.14      7.41 o 
  -3  -3   1        3.86        6.83      0.69 o 
  -2  -3   1      380.08      375.18      6.80 o 
  -1  -3   1     1616.05     1649.51     26.44 o 
   0  -3   1       10.27        2.74      0.46 o 
   1  -3   1        1.95        4.40      0.78 o 
   2  -3   1       32.85       26.37      2.51 o 
   3  -3   1       47.98       41.22      1.68 o 
   4  -3   1       20.71       22.45      1.37 o 
   5  -3   1       31.84       34.76      6.29 o 
   6  -3   1       15.61       16.70      2.06 o 
   7  -3   1        8.50        5.85      1.62 o 
  -8  -2   1      126.29      135.86      5.14 o 
  -7  -2   1        7.02        4.98      1.10 o 
  -6  -2   1      290.83      303.02      5.03 o 
  -5  -2   1       73.74       90.23      1.99 o 
  -4  -2   1      556.22      582.05      8.24 o 
  -3  -2   1        1.24        8.17      0.76 o 
  -2  -2   1      247.74      215.94      3.83 o 
  -1  -2   1    21826.75    19489.96    474.29 o 
   0  -2   1      582.02      672.97     12.82 o 
   1  -2   1     1325.20     1458.07     27.21 o 
   2  -2   1       37.30       37.07      0.97 o 
   3  -2   1      429.16      420.23      6.97 o 
   4  -2   1       21.58       23.86      1.02 o 
   5  -2   1     1237.06     1241.85     24.52 o 
   6  -2   1        7.67        5.01      0.69 o 
   7  -2   1       74.59       70.60      3.88 o 
  -8  -1   1        0.31       -0.50      0.99 o 
  -7  -1   1       10.08        9.30      1.26 o 
  -6  -1   1      177.70      174.06      4.18 o 
  -5  -1   1       10.97       10.91      0.72 o 
  -4  -1   1       77.52       71.82      1.59 o 
  -3  -1   1        2.86        5.45      0.36 o 
  -2  -1   1        7.36        9.70      0.36 o 
  -1  -1   1      750.10      788.12     10.52 o 
   0  -1   1      222.95      250.37      3.90 o 
   1  -1   1      173.25      166.09      2.40 o 
   2  -1   1     1107.56     1138.80     14.99 o 
   3  -1   1       50.19       45.63      1.07 o 
   4  -1   1       76.07       89.92      1.81 o 
   5  -1   1      200.35      191.14      3.62 o 
   6  -1   1        0.13        0.73      0.69 o 
   7  -1   1        0.59        0.49      0.72 o 
   8  -1   1       14.02       11.35      1.20 o 
  -8   0   1       36.77       35.22      2.03 o 
  -7   0   1        6.64        7.10      1.07 o 
  -6   0   1        0.45       -0.14      0.61 o 
  -5   0   1        0.17       -0.25      0.34 o 
  -4   0   1     2366.93     2509.09     32.85 o 
  -3   0   1       58.43       72.87      1.34 o 
  -2   0   1     1996.27     1999.93     24.22 o 
  -1   0   1      109.72      113.56      1.41 o 
   0   0   1      242.65      236.23      3.26 o 
   1   0   1      414.90      422.70      5.24 o 
   2   0   1      579.45      561.78      7.59 o 
   3   0   1     1988.12     1984.23     25.97 o 
   4   0   1        2.06        1.73      0.36 o 
   5   0   1      848.27      857.93     11.97 o 
   6   0   1       56.21       55.03      2.05 o 
   7   0   1       69.10       69.54      3.07 o 
   8   0   1       21.49       24.29      2.19 o 
  -8   1   1        5.14        3.71      1.10 o 
  -7   1   1      102.38      108.97      3.56 o 
  -6   1   1        4.75        4.51      0.70 o 
  -5   1   1       22.23       21.70      1.56 o 
  -4   1   1      152.95      146.97      2.56 o 
  -3   1   1       30.77       33.31      0.81 o 
  -2   1   1       24.94       29.47      0.80 o 
  -1   1   1      246.00      241.16      3.32 o 
   0   1   1     4044.36     3653.30     52.31 o 
   1   1   1     5399.69     4879.28     69.60 o 
   2   1   1     1179.75     1204.55     14.65 o 
   3   1   1      607.92      643.35      8.80 o 
   4   1   1        9.07        8.99      0.56 o 
   5   1   1      478.97      482.29      7.19 o 
   6   1   1      101.26      106.29      2.57 o 
   7   1   1      122.01      118.62      3.90 o 
   8   1   1       10.76       12.74      1.69 o 
  -8   2   1       42.44       43.54      5.39 o 
  -7   2   1        0.02       -0.12      1.05 o 
  -6   2   1       72.04       71.04      2.48 o 
  -5   2   1      192.65      184.36      4.65 o 
  -4   2   1        0.14       -0.23      0.26 o 
  -3   2   1        1.67        2.05      0.34 o 
  -2   2   1     2030.37     2082.75     30.12 o 
  -1   2   1      512.66      552.68      8.20 o 
   0   2   1     1974.27     1980.17     25.67 o 
   1   2   1      545.49      583.62     11.78 o 
   2   2   1       40.86       18.98      1.23 o 
   3   2   1      116.71      117.33      2.70 o 
   4   2   1      271.03      262.91      4.09 o 
   5   2   1      193.46      212.60      3.64 o 
   6   2   1        3.56        5.98      0.76 o 
   7   2   1       14.01       16.68      1.72 o 
   8   2   1        0.46        1.16      0.96 o 
  -7   3   1        2.06        3.40      2.40 o 
  -6   3   1       41.67       35.95      4.39 o 
  -5   3   1       28.84       33.16      3.99 o 
  -4   3   1       70.65       65.66      3.02 o 
  -3   3   1      393.01      436.89      9.25 o 
  -2   3   1      402.65      457.20      6.47 o 
  -1   3   1     1346.47     1547.86     22.28 o 
   0   3   1     3495.39     3586.33     87.23 o 
   1   3   1       68.52       67.89      1.19 o 
   2   3   1      506.91      594.12      8.78 o 
   3   3   1      355.00      396.37      8.48 o 
   4   3   1      108.02      126.68      2.05 o 
   5   3   1       69.48       76.23      1.96 o 
   6   3   1       23.07       19.84      1.12 o 
   7   3   1      258.50      266.31      8.19 o 
   8   3   1       17.12       15.51      1.59 o 
   9   3   1       21.90       19.00      1.93 o 
  -7   4   1       20.33       20.17      4.39 o 
  -6   4   1        9.29       12.98      3.20 o 
  -5   4   1      138.08      131.43      8.39 o 
  -4   4   1       77.79       82.09      5.99 o 
  -3   4   1      841.15      807.08     19.68 o 
  -2   4   1      474.18      515.49      7.71 o 
  -1   4   1      178.84      230.29      5.20 o 
   0   4   1      930.52      950.47     12.48 o 
   1   4   1      209.07      222.00      3.19 o 
   2   4   1      772.39      780.59      9.83 o 
   3   4   1       90.06       91.68      2.01 o 
   4   4   1      647.53      604.04     10.59 o 
   5   4   1       16.07       17.74      1.17 o 
   6   4   1        7.61        6.50      0.97 o 
   7   4   1       21.69       21.60      1.72 o 
   8   4   1        2.07        2.69      0.86 o 
  -6   5   1        2.34        3.80      2.40 o 
  -5   5   1        4.44        4.39      2.20 o 
  -4   5   1        5.54        4.39      2.00 o 
  -3   5   1       53.16       54.93      4.79 o 
  -2   5   1      698.08      715.26     17.89 o 
  -1   5   1      142.36      165.21      3.17 o 
   0   5   1      374.38      378.77      5.23 o 
   1   5   1       50.85       47.34      1.25 o 
   2   5   1      402.82      369.58      6.12 o 
   3   5   1       57.19       66.23      2.02 o 
   4   5   1      621.38      602.42     10.73 o 
   5   5   1       59.71       58.87      2.27 o 
   6   5   1      167.61      138.59      3.87 o 
   7   5   1       67.33       74.23      2.85 o 
   8   5   1        5.61        5.45      1.10 o 
  -5   6   1       30.53       30.56      4.59 o 
  -4   6   1        4.49        4.39      2.00 o 
  -3   6   1       61.05       55.33      5.19 o 
  -2   6   1       48.92       49.44      2.83 o 
  -1   6   1      479.83      450.29     18.88 o 
   0   6   1       39.12       37.10      1.25 o 
   1   6   1      139.71      148.83      3.26 o 
   2   6   1      346.33      313.59      6.21 o 
   3   6   1      103.40      104.61      4.38 o 
   4   6   1       22.03       19.03      1.31 o 
   5   6   1        1.34        1.09      0.69 o 
   6   6   1      136.97      130.32      3.80 o 
   7   6   1        8.32        9.58      1.34 o 
   8   6   1       17.55       21.77      1.87 o 
  -4   7   1        1.67        1.40      1.80 o 
  -3   7   1       20.35       18.78      3.60 o 
  -2   7   1       18.44       22.17      3.60 o 
  -1   7   1       70.67       74.23      6.72 o 
   0   7   1      302.76      302.66      7.24 o 
   1   7   1        1.12        1.31      0.53 o 
   2   7   1       80.69       74.08      2.91 o 
   3   7   1       32.90       33.06      1.61 o 
   4   7   1      148.17      144.16      3.79 o 
   5   7   1        0.85        1.37      0.74 o 
   6   7   1      166.28      166.95      4.59 o 
   7   7   1       13.53       13.63      1.87 o 
   8   7   1       18.41       28.35      2.36 o 
  -3   8   1      103.09      121.05      5.85 o 
  -2   8   1        4.24        3.90      1.48 o 
  -1   8   1      117.84      115.65      4.05 o 
   0   8   1        7.72        8.02      1.20 o 
   1   8   1        4.75        8.10      1.41 o 
   2   8   1       89.36       90.50      4.31 o 
   3   8   1      299.06      275.01      5.92 o 
   4   8   1       47.79       47.61      2.13 o 
   5   8   1        4.99        6.62      1.10 o 
   6   8   1        0.01        0.21      0.81 o 
   7   8   1        7.13        7.70      1.42 o 
  -2   9   1        0.20        0.80      1.80 o 
  -1   9   1       83.02       99.27      7.39 o 
   0   9   1        5.26        3.80      1.55 o 
   1   9   1        1.09        3.00      2.20 o 
   2   9   1        7.20        4.39      2.20 o 
   3   9   1       92.28       95.17      3.55 o 
   4   9   1        6.41        6.42      1.12 o 
   5   9   1       19.32       20.70      1.70 o 
   6   9   1       39.34       39.41      2.34 o 
   1  10   1       36.34       40.95      4.79 o 
   2  10   1        9.57       13.38      3.20 o 
   3  10   1       70.10       67.69      3.54 o 
   4  10   1       50.14       48.63      4.16 o 
   5  10   1       28.92       28.62      2.35 o 
  -4 -10   2       36.45       34.81      3.89 o 
  -3 -10   2        9.80        8.79      3.20 o 
  -2 -10   2        4.34        6.79      3.00 o 
  -1 -10   2        1.36        2.00      2.60 o 
  -6  -9   2        1.82        3.84      1.64 o 
  -5  -9   2        3.41        2.69      1.41 o 
  -4  -9   2      178.93      181.41      6.53 o 
  -3  -9   2       17.89       19.57      3.60 o 
  -2  -9   2        8.70        6.59      2.60 o 
  -1  -9   2       11.99        7.79      3.00 o 
   0  -9   2       30.09       38.15      4.59 o 
   1  -9   2       11.38        8.47      2.19 o 
  -7  -8   2        1.83        0.82      1.29 o 
  -6  -8   2        2.37        0.99      1.46 o 
  -5  -8   2       87.75       79.62      3.58 o 
  -4  -8   2      619.07      556.92     12.35 o 
  -3  -8   2      147.65      141.86      5.91 o 
  -2  -8   2      114.13      110.87      4.94 o 
  -1  -8   2        3.15        4.39      2.40 o 
   0  -8   2       58.54       60.55      3.66 o 
   1  -8   2       27.76       26.65      2.75 o 
   2  -8   2      374.79      361.13     17.38 o 
   3  -8   2        1.44        1.60      2.20 o 
  -7  -7   2       62.83       66.68      2.98 o 
  -6  -7   2        0.02       -0.32      0.75 o 
  -5  -7   2       83.89       88.19      3.26 o 
  -4  -7   2       40.44       41.47      2.81 o 
  -3  -7   2        0.46        0.75      1.40 o 
  -2  -7   2       10.33        7.78      1.62 o 
  -1  -7   2      112.50      116.36      3.84 o 
   0  -7   2       68.52       63.41      3.50 o 
   1  -7   2        1.55        3.19      1.34 o 
   2  -7   2       21.47       18.49      3.99 o 
   3  -7   2        3.83        3.80      2.60 o 
   4  -7   2        7.14        7.99      3.20 o 
  -8  -6   2       20.48       18.36      2.22 o 
  -7  -6   2       80.79       77.51      3.07 o 
  -6  -6   2        6.68        6.22      1.09 o 
  -5  -6   2       54.17       49.90      2.18 o 
  -4  -6   2       17.62       17.09      2.05 o 
  -3  -6   2       49.23       49.63      3.10 o 
  -2  -6   2       89.02      103.43      7.59 o 
  -1  -6   2        2.00        1.14      0.63 o 
   0  -6   2      308.10      325.57      9.45 o 
   1  -6   2        0.11       -0.35      0.81 o 
   2  -6   2      440.18      442.52     12.48 o 
   3  -6   2      205.92      203.66     14.18 o 
   4  -6   2       69.98       67.11      6.19 o 
   5  -6   2       17.68       14.58      3.80 o 
  -8  -5   2       55.19       52.29      3.98 o 
  -7  -5   2       27.17       24.93      2.23 o 
  -6  -5   2        1.40        0.92      0.67 o 
  -5  -5   2      186.74      185.33      4.47 o 
  -4  -5   2       13.40       18.00      1.27 o 
  -3  -5   2     1170.63     1136.17     18.82 o 
  -2  -5   2        5.87        4.70      0.81 o 
  -1  -5   2      152.84      149.74      3.96 o 
   0  -5   2       15.88       23.58      2.28 o 
   1  -5   2      305.26      287.25      8.30 o 
   2  -5   2        2.52        2.80      1.13 o 
   3  -5   2       31.37       31.43      2.35 o 
   4  -5   2        1.71        0.00      1.40 o 
   5  -5   2        5.21        4.99      2.60 o 
   6  -5   2        1.29        4.39      2.80 o 
  -8  -4   2       49.82       47.14      2.47 o 
  -7  -4   2        5.59        6.23      0.79 o 
  -6  -4   2       55.28       52.19      1.62 o 
  -5  -4   2      379.07      365.73      5.75 o 
  -4  -4   2      159.09      158.22      3.25 o 
  -3  -4   2      601.84      555.38      8.69 o 
  -2  -4   2     1796.19     1920.85     27.76 o 
  -1  -4   2       46.39       36.37      2.31 o 
   0  -4   2        0.78        3.61      0.70 o 
   1  -4   2       91.77       86.18      2.18 o 
   2  -4   2       74.73       87.81      3.14 o 
   3  -4   2       92.13       84.31      8.29 o 
   4  -4   2      306.80      310.94     12.68 o 
   5  -4   2        2.38        4.99      2.20 o 
   6  -4   2       90.57       70.91      6.79 o 
  -8  -3   2       11.19       13.92      1.62 o 
  -7  -3   2       27.60       23.44      1.79 o 
  -6  -3   2      167.17      173.18      4.36 o 
  -5  -3   2        4.16        5.64      0.60 o 
  -4  -3   2      413.29      398.78      5.94 o 
  -3  -3   2      103.31      112.01      1.86 o 
  -2  -3   2      127.15      154.98      2.81 o 
  -1  -3   2     2120.78     2349.92     46.15 o 
   0  -3   2      306.99      386.46      6.75 o 
   1  -3   2     1377.14     1383.25     22.49 o 
   2  -3   2        4.53        4.04      0.84 o 
   3  -3   2       45.19       36.59      1.66 o 
   4  -3   2      404.14      419.75      9.15 o 
   5  -3   2      134.93      138.80      5.39 o 
   6  -3   2       11.36        9.59      1.63 o 
   7  -3   2        9.84        9.69      1.96 o 
  -8  -2   2        4.65        5.57      1.28 o 
  -7  -2   2       87.42       90.33      3.37 o 
  -6  -2   2      216.16      226.75      4.03 o 
  -5  -2   2      575.44      548.61      7.39 o 
  -4  -2   2      137.50      165.42      2.45 o 
  -3  -2   2     1105.56     1117.21     12.92 o 
  -2  -2   2      150.68      164.84      2.17 o 
  -1  -2   2        1.10       13.09      1.19 o 
   0  -2   2     1203.90     1322.09     17.51 o 
   1  -2   2     2249.31     2217.88     38.09 o 
   2  -2   2      261.82      290.19      4.22 o 
   3  -2   2      196.20      182.91      3.30 o 
   4  -2   2      550.60      565.59      9.97 o 
   5  -2   2       12.66       11.80      0.94 o 
   6  -2   2       14.56       17.52      1.38 o 
   7  -2   2       98.25       93.40      3.26 o 
  -8  -1   2       30.67       29.11      1.96 o 
  -7  -1   2        3.88        3.89      1.00 o 
  -6  -1   2      125.85      131.07      3.43 o 
  -5  -1   2      562.85      553.00      7.42 o 
  -4  -1   2      360.00      347.84      4.52 o 
  -3  -1   2       54.35       55.08      1.02 o 
  -2  -1   2     1577.46     1629.56     19.63 o 
  -1  -1   2      374.84      428.50      6.74 o 
   0  -1   2     1316.47     1430.14     26.50 o 
   1  -1   2     2533.19     2585.42     41.86 o 
   2  -1   2       39.66       49.37      2.32 o 
   3  -1   2      233.01      298.10      4.44 o 
   4  -1   2      154.51      153.07      2.72 o 
   5  -1   2      274.90      269.06      5.40 o 
   6  -1   2      297.43      267.94      9.11 o 
   7  -1   2        1.91        0.24      0.72 o 
   8  -1   2       57.40       56.62      3.04 o 
  -8   0   2        4.19        4.38      2.00 o 
  -7   0   2        1.13        1.33      0.67 o 
  -6   0   2      115.71      115.18      3.11 o 
  -5   0   2      104.31      115.76      2.50 o 
  -4   0   2      362.09      348.47      4.89 o 
  -3   0   2      425.82      442.24      5.84 o 
  -2   0   2      116.49      162.03      2.28 o 
  -1   0   2     2293.42     2195.20     46.74 o 
   0   0   2      391.91      392.95      5.29 o 
   1   0   2      188.19      208.15      5.03 o 
   2   0   2       53.07       52.94      0.97 o 
   3   0   2     1765.68     1830.36     24.03 o 
   4   0   2       54.85       57.41      1.40 o 
   5   0   2       76.62       76.23      1.81 o 
   6   0   2       13.17       12.98      0.94 o 
   7   0   2       23.26       21.06      1.62 o 
   8   0   2        0.69       -0.91      0.91 o 
  -8   1   2        3.36        3.92      1.15 o 
  -7   1   2        7.46        8.68      1.12 o 
  -6   1   2        1.95        1.22      0.69 o 
  -5   1   2      252.77      236.10      4.33 o 
  -4   1   2      652.44      696.42      8.43 o 
  -3   1   2      289.79      328.20      3.91 o 
  -2   1   2      776.33      833.47     10.41 o 
  -1   1   2     1031.76     1105.33     20.90 o 
   0   1   2      263.61      259.48      3.50 o 
   1   1   2      123.98      119.05      1.94 o 
   2   1   2      557.31      535.33      7.65 o 
   3   1   2        5.41        4.31      0.33 o 
   4   1   2        7.72        3.66      0.42 o 
   5   1   2      203.09      187.84      3.34 o 
   6   1   2       83.22       88.94      3.39 o 
   7   1   2        6.00        6.47      0.96 o 
   8   1   2       13.55       12.51      2.00 o 
  -7   2   2        0.54        0.85      1.05 o 
  -6   2   2      274.75      270.50     18.38 o 
  -5   2   2       48.93       44.87      2.46 o 
  -4   2   2      852.54      844.78     13.02 o 
  -3   2   2      320.28      383.50      5.58 o 
  -2   2   2        4.05       15.57      0.58 o 
  -1   2   2       33.92       32.88      0.93 o 
   0   2   2     4516.64     4086.05     65.59 o 
   1   2   2      726.65      750.89     11.27 o 
   2   2   2     1777.93     1788.63     23.32 o 
   3   2   2      907.75      887.72     10.36 o 
   4   2   2       54.48       59.10      1.37 o 
   5   2   2      228.01      211.30      3.64 o 
   6   2   2        0.27        1.09      0.52 o 
   7   2   2       24.57       25.79      1.49 o 
   8   2   2        1.26        0.92      0.92 o 
  -7   3   2        1.91        2.40      2.00 o 
  -6   3   2        3.44        3.40      2.20 o 
  -5   3   2      100.20      101.67      6.99 o 
  -4   3   2      322.86      327.54     10.31 o 
  -3   3   2        9.09       10.26      0.56 o 
  -2   3   2       67.46       92.76      1.68 o 
  -1   3   2        0.16        2.13      0.42 o 
   0   3   2       97.31      120.22      1.81 o 
   1   3   2        7.78        5.10      0.36 o 
   2   3   2       93.16      102.67      2.88 o 
   3   3   2     1419.41     1457.34     19.30 o 
   4   3   2      544.83      587.41      8.23 o 
   5   3   2      230.88      225.37      3.77 o 
   6   3   2      200.60      208.15      4.14 o 
   7   3   2        9.06        7.98      0.91 o 
   8   3   2        8.92        7.81      1.46 o 
   9   3   2       21.95       20.66      4.79 o 
  -7   4   2      100.96      109.06      8.59 o 
  -6   4   2        9.46       10.39      3.00 o 
  -5   4   2        0.48       -0.60      1.40 o 
  -4   4   2       45.35       50.53      4.59 o 
  -3   4   2        0.70        4.14      1.60 o 
  -2   4   2      951.04      928.89     13.93 o 
  -1   4   2       14.71       15.40      0.78 o 
   0   4   2     3017.19     3138.53     35.09 o 
   1   4   2       14.88       18.20      0.62 o 
   2   4   2      242.21      219.14      3.41 o 
   3   4   2        0.72        0.90      0.28 o 
   4   4   2      215.21      193.64      4.90 o 
   5   4   2       23.15       28.92      1.92 o 
   6   4   2      224.77      228.58      6.66 o 
   7   4   2        1.46        2.43      1.08 o 
   8   4   2        3.06        1.78      1.16 o 
  -6   5   2        1.85        0.60      1.80 o 
  -5   5   2        2.54       -0.60      1.40 o 
  -4   5   2       35.83       29.76      4.19 o 
  -3   5   2        3.66        5.77      1.53 o 
  -2   5   2      451.26      453.55     10.01 o 
  -1   5   2       38.72       46.41      1.14 o 
   0   5   2      254.95      226.71      3.13 o 
   1   5   2        0.68        0.73      0.24 o 
   2   5   2      130.97      124.53      2.36 o 
   3   5   2      210.40      218.78      4.74 o 
   4   5   2        5.52        3.73      1.21 o 
   5   5   2      385.32      388.41      8.88 o 
   6   5   2       72.57       64.19      2.92 o 
   7   5   2        8.20       10.87      1.32 o 
   8   5   2       44.99       42.36      2.45 o 
  -5   6   2       62.78       64.52      6.39 o 
  -4   6   2        0.72       -1.00      1.00 o 
  -3   6   2      339.23      319.19     15.18 o 
  -2   6   2        7.03        5.58      1.46 o 
  -1   6   2       38.60       42.91      1.90 o 
   0   6   2       16.43       16.48      0.81 o 
   1   6   2       10.00        7.43      0.57 o 
   2   6   2     1079.35     1057.33     14.68 o 
   3   6   2      377.92      366.58      6.96 o 
   4   6   2      261.17      254.35      5.45 o 
   5   6   2       10.56       10.60      1.13 o 
   6   6   2       27.37       28.22      1.79 o 
   7   6   2       32.91       28.48      2.16 o 
   8   6   2        9.80       12.08      1.54 o 
  -4   7   2        0.98        0.41      1.10 o 
  -3   7   2       20.44       21.52      3.40 o 
  -2   7   2       18.65       20.46      2.21 o 
  -1   7   2       30.96       36.56      2.12 o 
   0   7   2       20.91       22.99      1.88 o 
   1   7   2        1.01        0.67      0.52 o 
   2   7   2      110.28      101.37      2.91 o 
   3   7   2      149.74      141.76      3.55 o 
   4   7   2       69.23       68.97      2.40 o 
   5   7   2        8.25        9.92      1.56 o 
   6   7   2        0.27        0.38      0.81 o 
   7   7   2       46.02       46.28      2.74 o 
   8   7   2       25.23       26.55      2.07 o 
  -3   8   2      125.60      140.01      6.42 o 
  -2   8   2       42.40       40.48      6.29 o 
  -1   8   2      441.16      424.52     12.53 o 
   0   8   2        4.48        6.57      1.17 o 
   1   8   2       64.85       68.39      3.46 o 
   2   8   2        0.00       -0.62      0.72 o 
   3   8   2       65.73       63.55      2.26 o 
   4   8   2        2.51        1.90      0.80 o 
   5   8   2        0.30        0.17      0.74 o 
   6   8   2       20.54       25.48      1.83 o 
   7   8   2       19.45       19.39      2.16 o 
  -2   9   2       18.14       16.54      3.00 o 
  -1   9   2      129.28      139.02      8.99 o 
   0   9   2       57.57       64.81      3.88 o 
   1   9   2       17.03       15.78      2.80 o 
   2   9   2      116.02      120.44      7.39 o 
   3   9   2       10.29        8.75      1.08 o 
   4   9   2       60.90       62.93      2.57 o 
   5   9   2       31.08       29.42      1.95 o 
   6   9   2        1.41        1.73      1.07 o 
   1  10   2       32.46       31.16      4.19 o 
   2  10   2        7.26        4.59      2.20 o 
   3  10   2       97.05       96.56      4.17 o 
   4  10   2       38.76       39.17      2.54 o 
   5  10   2       15.39       13.21      2.16 o 
  -2 -10   3        0.14        0.80      2.80 o 
  -5  -9   3        9.24        4.93      1.46 o 
  -4  -9   3       50.58       48.90      2.90 o 
  -3  -9   3       24.52       27.76      4.19 o 
  -2  -9   3      115.14      113.85      7.79 o 
  -1  -9   3        0.01        1.80      2.40 o 
   0  -9   3       58.74       66.71      5.99 o 
   1  -9   3        7.97        7.36      2.60 o 
  -6  -8   3       17.55       17.79      2.16 o 
  -5  -8   3        7.47        5.30      1.43 o 
  -4  -8   3       35.17       33.76      2.37 o 
  -3  -8   3        3.70        4.52      1.68 o 
  -2  -8   3       36.04       31.56      3.99 o 
  -1  -8   3        2.91        3.20      2.40 o 
   0  -8   3       19.83       19.29      2.40 o 
   1  -8   3       44.99       42.48      3.30 o 
   2  -8   3       12.84        4.59      1.84 o 
   3  -8   3        5.84        2.60      2.60 o 
  -7  -7   3       26.42       30.84      2.60 o 
  -6  -7   3        2.11        1.88      1.22 o 
  -5  -7   3       42.59       42.31      3.35 o 
  -4  -7   3      245.54      237.02      6.37 o 
  -3  -7   3        1.20        2.18      1.50 o 
  -2  -7   3       17.48       18.55      2.12 o 
  -1  -7   3       21.93       16.98      1.96 o 
   0  -7   3       86.90       93.28      5.29 o 
   1  -7   3       10.00        9.23      2.10 o 
   2  -7   3      249.48      251.44     14.78 o 
   3  -7   3       64.26       57.33      5.79 o 
   4  -7   3       52.36       42.35      5.59 o 
  -8  -6   3       31.66       29.16      5.39 o 
  -7  -6   3        0.21        0.87      1.01 o 
  -6  -6   3       32.62       32.52      1.97 o 
  -5  -6   3       48.37       45.24      2.10 o 
  -4  -6   3       61.39       61.07      2.69 o 
  -3  -6   3      454.17      474.54     12.97 o 
  -2  -6   3        3.81        4.82      1.39 o 
  -1  -6   3       32.79       32.58      2.93 o 
   0  -6   3      173.44      156.10      5.64 o 
   1  -6   3        0.01        1.12      1.40 o 
   2  -6   3       43.44       38.78      2.87 o 
   3  -6   3       75.81       79.51      6.69 o 
   4  -6   3       19.84       18.78      3.80 o 
   5  -6   3       15.52       10.79      3.40 o 
  -8  -5   3        0.40        0.65      1.57 o 
  -7  -5   3      222.26      218.65      7.16 o 
  -6  -5   3        8.00        6.56      0.93 o 
  -5  -5   3      238.65      217.30      4.48 o 
  -4  -5   3      155.06      152.16      4.24 o 
  -3  -5   3      380.89      355.28     10.00 o 
  -2  -5   3       24.30       36.19      4.23 o 
  -1  -5   3      172.88      162.29      4.34 o 
   0  -5   3      247.38      251.71      9.90 o 
   1  -5   3      103.49       98.80      6.39 o 
   2  -5   3        0.12       -0.41      0.91 o 
   3  -5   3       48.55       46.72      2.93 o 
   4  -5   3      117.84       96.28      7.19 o 
   5  -5   3        0.09        1.80      2.20 o 
   6  -5   3       10.30        9.19      3.40 o 
  -8  -4   3       26.46       29.00      2.35 o 
  -7  -4   3       86.77       83.95      3.22 o 
  -6  -4   3       97.58       94.28      3.13 o 
  -5  -4   3        2.18        3.26      0.55 o 
  -4  -4   3       45.21       40.16      1.53 o 
  -3  -4   3      206.25      212.21      3.97 o 
  -2  -4   3       14.00       18.55      1.53 o 
  -1  -4   3      758.14      819.64     13.43 o 
   0  -4   3      690.21      673.55     11.57 o 
   1  -4   3        0.36        1.08      0.39 o 
   2  -4   3      540.66      500.67     15.09 o 
   3  -4   3      251.42      265.43      8.01 o 
   4  -4   3       17.03       14.44      1.66 o 
   5  -4   3       10.25        8.59      2.60 o 
   6  -4   3      213.78      217.32     12.78 o 
  -8  -3   3       57.20       64.75      3.68 o 
  -7  -3   3        3.61        3.01      1.41 o 
  -6  -3   3       32.91       27.95      1.22 o 
  -5  -3   3       76.84       72.13      1.82 o 
  -4  -3   3       16.91       19.73      0.73 o 
  -3  -3   3      526.97      520.12      6.37 o 
  -2  -3   3       25.39       32.62      0.83 o 
  -1  -3   3       85.35       87.37      2.69 o 
   0  -3   3     1965.07     2109.62     35.66 o 
   1  -3   3      428.21      468.83     11.53 o 
   2  -3   3       63.29       72.54      1.96 o 
   3  -3   3        2.05        1.37      0.29 o 
   4  -3   3       48.25       47.79      1.55 o 
   5  -3   3       17.85       14.37      3.30 o 
   6  -3   3        4.00        5.56      1.44 o 
   7  -3   3        7.57        4.93      1.68 o 
  -8  -2   3        2.26        1.57      0.92 o 
  -7  -2   3        9.92        6.92      1.21 o 
  -6  -2   3       36.78       33.18      1.58 o 
  -5  -2   3      207.74      196.29      3.20 o 
  -4  -2   3        6.94        9.02      0.50 o 
  -3  -2   3     1024.81     1037.37     11.99 o 
  -2  -2   3        0.58        0.57      0.23 o 
  -1  -2   3      257.00      229.00      3.14 o 
   0  -2   3        9.10        7.44      0.98 o 
   1  -2   3      137.10      112.80      2.08 o 
   2  -2   3      388.03      464.35      7.20 o 
   3  -2   3      540.05      544.34      8.48 o 
   4  -2   3       40.31       41.93      1.52 o 
   5  -2   3       51.12       56.39      2.51 o 
   6  -2   3       56.91       52.16      2.30 o 
   7  -2   3        0.06       -0.75      0.75 o 
  -8  -1   3        2.13        3.11      1.19 o 
  -7  -1   3        9.97        8.05      1.00 o 
  -6  -1   3      496.04      508.09      9.68 o 
  -5  -1   3       11.44       12.77      0.64 o 
  -4  -1   3       68.78       58.99      1.20 o 
  -3  -1   3       92.22       94.32      1.65 o 
  -2  -1   3       20.21       20.47      0.58 o 
  -1  -1   3       91.12       97.89      1.62 o 
   0  -1   3       39.26       45.15      1.20 o 
   1  -1   3      955.23      904.43     11.97 o 
   2  -1   3        2.06        3.32      0.31 o 
   3  -1   3       20.72       32.94      1.07 o 
   4  -1   3       12.44       11.41      0.63 o 
   5  -1   3       35.62       34.58      1.79 o 
   6  -1   3      112.31      103.56      3.44 o 
   7  -1   3        8.19        5.30      1.07 o 
   8  -1   3       28.70       24.49      1.89 o 
  -8   0   3       41.95       49.30      2.93 o 
  -7   0   3       11.16       10.01      1.20 o 
  -6   0   3      194.14      192.46      3.95 o 
  -5   0   3      275.91      271.66      4.56 o 
  -4   0   3      267.91      289.42      3.61 o 
  -3   0   3       99.51      119.47      1.68 o 
  -2   0   3      288.08      313.02      4.12 o 
  -1   0   3    11497.32    10184.61    122.24 o 
   0   0   3       60.35       81.21      2.63 o 
   1   0   3     3676.63     3387.99     43.92 o 
   2   0   3      336.87      374.88      5.29 o 
   3   0   3      410.13      408.92      5.39 o 
   4   0   3       47.52       59.22      1.73 o 
   5   0   3      316.38      300.20      4.99 o 
   6   0   3        8.00        6.68      0.79 o 
   7   0   3       67.63       69.22      2.81 o 
   8   0   3       36.35       37.76      2.61 o 
  -8   1   3        0.24       -1.20      1.40 o 
  -7   1   3        9.42        9.85      1.49 o 
  -6   1   3       40.83       41.37      1.67 o 
  -5   1   3      123.08      116.28      2.67 o 
  -4   1   3      324.63      321.03      4.38 o 
  -3   1   3        0.22        5.92      0.45 o 
  -2   1   3       40.33       33.13      0.77 o 
  -1   1   3      790.84      913.86     11.97 o 
   0   1   3      199.23      226.05      7.52 o 
   1   1   3       83.07       98.69      2.02 o 
   2   1   3       56.95       64.00      1.10 o 
   3   1   3      596.59      697.44      8.83 o 
   4   1   3      231.80      248.64      4.04 o 
   5   1   3      182.05      183.02      3.29 o 
   6   1   3       26.27       27.18      1.17 o 
   7   1   3        4.13        2.35      0.84 o 
   8   1   3       58.27       60.11      3.25 o 
  -7   2   3        8.57        7.19      1.53 o 
  -6   2   3      184.26      175.96     10.39 o 
  -5   2   3      162.82      154.50      4.58 o 
  -4   2   3      559.38      550.48     10.12 o 
  -3   2   3      322.64      317.32      6.06 o 
  -2   2   3     1316.25     1408.08     32.33 o 
  -1   2   3     1646.92     1701.36     21.88 o 
   0   2   3     1074.37     1102.39     15.67 o 
   1   2   3      251.39      227.53      3.98 o 
   2   2   3      249.28      263.64      3.85 o 
   3   2   3      434.96      420.27      7.76 o 
   4   2   3        8.47        7.62      0.64 o 
   5   2   3     1565.86     1504.67     20.23 o 
   6   2   3      136.31      132.41      2.76 o 
   7   2   3      273.18      267.86      8.30 o 
   8   2   3        0.59       -0.80      1.20 o 
  -7   3   3       11.20       12.98      3.20 o 
  -6   3   3        0.05        1.40      1.60 o 
  -5   3   3       93.18       94.16      6.59 o 
  -4   3   3       12.63        8.87      1.58 o 
  -3   3   3      268.95      276.92      5.51 o 
  -2   3   3       41.62       61.41      2.39 o 
  -1   3   3      688.86      657.06      8.24 o 
   0   3   3      180.79      191.88      3.22 o 
   1   3   3      130.63      124.29      3.81 o 
   2   3   3      552.35      643.53      9.61 o 
   3   3   3       68.96       56.26      2.53 o 
   4   3   3      310.32      357.68      5.42 o 
   5   3   3      167.14      146.79      2.90 o 
   6   3   3       67.77       65.51      2.06 o 
   7   3   3       42.56       39.94      2.11 o 
   8   3   3       21.54       22.02      1.76 o 
   9   3   3        0.58        0.90      2.00 o 
  -7   4   3        0.03        0.00      2.00 o 
  -6   4   3       62.06       71.31      6.39 o 
  -5   4   3       15.71       17.38      3.40 o 
  -4   4   3      796.83      791.72     21.68 o 
  -3   4   3       74.41       70.98      3.72 o 
  -2   4   3      347.67      353.02      5.82 o 
  -1   4   3      453.82      489.98      6.97 o 
   0   4   3     1495.20     1535.82     18.63 o 
   1   4   3        0.03        0.23      0.20 o 
   2   4   3      366.19      357.67      5.71 o 
   3   4   3       34.35       24.42      0.89 o 
   4   4   3       83.71       72.27      2.37 o 
   5   4   3       13.35       15.64      1.11 o 
   6   4   3       19.04       20.26      1.36 o 
   7   4   3        0.91        2.22      0.89 o 
   8   4   3       39.74       38.06      2.39 o 
  -6   5   3       64.81       63.52      6.39 o 
  -5   5   3        5.55        6.79      2.60 o 
  -4   5   3        9.83        9.74      1.96 o 
  -3   5   3        0.05       -0.40      0.85 o 
  -2   5   3        3.64        3.68      0.74 o 
  -1   5   3       88.47      104.70      2.10 o 
   0   5   3       54.41       55.09      1.12 o 
   1   5   3      298.15      276.79      4.03 o 
   2   5   3       95.95       91.17      1.70 o 
   3   5   3      506.50      457.85      7.37 o 
   4   5   3        9.90        6.44      0.95 o 
   5   5   3       87.04       74.60      2.92 o 
   6   5   3       16.04       15.98      1.52 o 
   7   5   3       67.45       67.07      3.13 o 
   8   5   3        2.61        3.30      1.38 o 
  -5   6   3       38.68       38.02      3.52 o 
  -4   6   3        4.43        2.30      1.29 o 
  -3   6   3       75.59       80.41      3.58 o 
  -2   6   3      508.08      499.86     11.61 o 
  -1   6   3        9.37       10.25      0.81 o 
   0   6   3      361.23      358.71      4.73 o 
   1   6   3       33.94       35.34      1.08 o 
   2   6   3      686.91      675.04      9.72 o 
   3   6   3      268.99      258.18      4.75 o 
   4   6   3      360.38      326.44      6.58 o 
   5   6   3        4.00        3.01      0.80 o 
   6   6   3        6.00        5.73      1.02 o 
   7   6   3        3.91        2.81      1.02 o 
   8   6   3        7.81        7.00      1.67 o 
  -4   7   3       38.37       46.97      3.78 o 
  -3   7   3      119.16      115.59      5.49 o 
  -2   7   3      366.91      377.74      9.69 o 
  -1   7   3        1.70        3.29      0.84 o 
   0   7   3      360.69      379.55      5.91 o 
   1   7   3        0.11        0.24      0.36 o 
   2   7   3        0.04        0.07      0.44 o 
   3   7   3      246.12      231.84      8.27 o 
   4   7   3        7.13        9.84      1.05 o 
   5   7   3        0.27        0.25      0.81 o 
   6   7   3       97.42       87.42      3.15 o 
   7   7   3       49.43       54.41      2.63 o 
   8   7   3        0.17       -0.65      0.95 o 
  -3   8   3       83.62       78.55      4.78 o 
  -2   8   3       28.37       25.92      2.78 o 
  -1   8   3      117.40      109.55      4.92 o 
   0   8   3        0.14       -0.20      0.63 o 
   1   8   3       17.41       17.85      1.66 o 
   2   8   3      275.53      263.70      6.76 o 
   3   8   3        9.35        8.82      1.61 o 
   4   8   3       43.28       45.26      2.08 o 
   5   8   3       25.11       24.35      1.64 o 
   6   8   3       31.12       30.44      1.98 o 
   7   8   3        4.25        2.47      1.09 o 
  -2   9   3      125.03      136.26      9.19 o 
  -1   9   3       25.27       19.70      2.35 o 
   0   9   3      258.07      262.04     10.69 o 
   1   9   3       31.56       26.57      3.40 o 
   2   9   3      386.42      362.93     15.18 o 
   3   9   3       25.36       27.96      1.60 o 
   4   9   3      167.65      164.61      4.73 o 
   5   9   3       26.48       31.78      1.94 o 
   6   9   3       15.65       14.24      1.59 o 
   1  10   3        5.39        3.99      2.40 o 
   2  10   3        0.63       -0.60      1.80 o 
   3  10   3        0.67        1.27      1.03 o 
   4  10   3        5.76        6.14      1.23 o 
   5  10   3        0.73        1.00      0.95 o 
  -5  -9   4        0.07       -0.59      1.28 o 
  -4  -9   4       70.09       71.45      3.55 o 
  -3  -9   4       25.19       26.97      4.39 o 
  -2  -9   4       51.76       52.33      5.39 o 
  -1  -9   4        1.56       -0.60      2.20 o 
   0  -9   4       24.18       28.16      4.39 o 
   1  -9   4       19.26       22.20      2.89 o 
  -6  -8   4        1.06        1.91      1.36 o 
  -5  -8   4        0.00       -0.55      1.07 o 
  -4  -8   4       56.60       50.84      2.90 o 
  -3  -8   4       11.10        8.16      2.80 o 
  -2  -8   4        7.99        9.79      3.00 o 
  -1  -8   4       25.97       24.17      3.80 o 
   0  -8   4        1.57        1.90      1.90 o 
   1  -8   4        0.64        2.40      1.69 o 
   2  -8   4       25.16       29.80      3.10 o 
  -7  -7   4        2.47        3.29      1.46 o 
  -6  -7   4       27.85       30.05      2.43 o 
  -5  -7   4        5.03        4.59      1.37 o 
  -4  -7   4      143.16      147.75      4.78 o 
  -3  -7   4        0.74        0.13      1.25 o 
  -2  -7   4      196.50      196.15      9.79 o 
  -1  -7   4       61.01       57.92      4.09 o 
   0  -7   4       56.17       62.07      3.53 o 
   1  -7   4        0.81        1.80      1.41 o 
   2  -7   4       35.95       39.59      3.16 o 
   3  -7   4        0.12        2.20      2.20 o 
   4  -7   4       36.58       45.34      5.79 o 
  -7  -6   4       19.97       19.48      2.19 o 
  -6  -6   4        0.63        0.24      1.09 o 
  -5  -6   4       40.07       40.27      2.38 o 
  -4  -6   4      286.30      257.54      6.65 o 
  -3  -6   4       41.13       38.29      8.39 o 
  -2  -6   4      319.43      308.36      9.25 o 
  -1  -6   4       19.01       25.15      1.75 o 
   0  -6   4       94.90       78.36      3.81 o 
   1  -6   4        7.18        7.00      2.50 o 
   2  -6   4      271.24      275.83      8.90 o 
   3  -6   4        0.29       -0.33      1.19 o 
   4  -6   4       14.69       18.58      3.80 o 
   5  -6   4      120.71      111.06      8.99 o 
  -8  -5   4       49.86       50.63      2.97 o 
  -7  -5   4       43.96       45.65      2.33 o 
  -6  -5   4        0.11       -0.38      0.71 o 
  -5  -5   4       15.41       18.16      1.40 o 
  -4  -5   4      215.71      224.63      9.31 o 
  -3  -5   4       71.91       72.20      2.73 o 
  -2  -5   4       10.51        9.09      0.73 o 
  -1  -5   4       69.60       76.24      2.72 o 
   0  -5   4      282.58      296.96      6.82 o 
   1  -5   4        5.91        3.74      1.34 o 
   2  -5   4        3.01        3.48      2.50 o 
   3  -5   4       37.23       39.69      2.83 o 
   4  -5   4       17.16       17.48      2.06 o 
   5  -5   4       12.80       11.98      3.60 o 
   6  -5   4        1.22        3.80      2.80 o 
  -8  -4   4       26.47       28.17      1.78 o 
  -7  -4   4        0.79        0.83      0.86 o 
  -6  -4   4       21.25       20.97      1.12 o 
  -5  -4   4       13.19       14.50      0.89 o 
  -4  -4   4      162.10      155.28      3.22 o 
  -3  -4   4        4.17        7.38      0.45 o 
  -2  -4   4      170.85      165.91      3.20 o 
  -1  -4   4        2.61        1.42      0.50 o 
   0  -4   4      212.88      193.41      4.01 o 
   1  -4   4        1.10        0.45      0.31 o 
   2  -4   4     1848.75     1853.50     42.35 o 
   3  -4   4      182.00      178.90      4.75 o 
   4  -4   4      294.82      276.84     13.58 o 
   5  -4   4       11.68        5.39      2.60 o 
   6  -4   4       23.01       26.17      4.59 o 
  -8  -3   4       23.73       24.75      1.75 o 
  -7  -3   4      157.48      159.99      4.23 o 
  -6  -3   4        0.85        0.25      0.48 o 
  -5  -3   4       92.76       86.91      3.32 o 
  -4  -3   4        0.12        1.53      0.33 o 
  -3  -3   4       73.88       59.70      1.41 o 
  -2  -3   4       31.59       40.14      0.89 o 
  -1  -3   4       97.56       83.69      1.79 o 
   0  -3   4       60.72       63.15      1.44 o 
   1  -3   4        0.20        0.63      0.21 o 
   2  -3   4       46.63       46.71      2.99 o 
   3  -3   4       11.59       13.42      1.26 o 
   4  -3   4       30.44       29.00      1.29 o 
   5  -3   4       39.42       38.61      2.21 o 
   6  -3   4       20.25       18.94      2.50 o 
   7  -3   4       46.04       48.23     13.08 o 
  -8  -2   4       38.40       39.15      2.39 o 
  -7  -2   4      335.04      329.70      7.05 o 
  -6  -2   4        0.10       -0.12      0.58 o 
  -5  -2   4      229.47      236.35      3.68 o 
  -4  -2   4      577.63      625.50      7.20 o 
  -3  -2   4      597.44      599.23      7.25 o 
  -2  -2   4      255.19      250.73      3.84 o 
  -1  -2   4      310.56      326.71      5.23 o 
   0  -2   4     1048.54     1001.12     14.76 o 
   1  -2   4      170.81      182.00      3.40 o 
   2  -2   4      116.85      104.67      1.91 o 
   3  -2   4        8.33        7.38      0.53 o 
   4  -2   4      438.41      403.77      7.59 o 
   5  -2   4       98.86       84.98      2.43 o 
   6  -2   4      284.45      268.93      6.83 o 
   7  -2   4        1.96        0.75      1.09 o 
  -8  -1   4        6.80        8.44      1.31 o 
  -7  -1   4       40.39       36.29      2.08 o 
  -6  -1   4        2.10        0.78      0.75 o 
  -5  -1   4      181.54      175.98      2.59 o 
  -4  -1   4       84.74       94.51      1.97 o 
  -3  -1   4      243.33      224.53      3.04 o 
  -2  -1   4       41.92       50.18      1.02 o 
  -1  -1   4       85.60       74.64      2.67 o 
   0  -1   4      110.05      113.74      2.08 o 
   1  -1   4      579.39      537.73      7.38 o 
   2  -1   4      304.61      349.71      7.41 o 
   3  -1   4       68.16       79.88      1.73 o 
   4  -1   4       50.46       52.17      1.46 o 
   5  -1   4       35.10       37.07      1.56 o 
   6  -1   4       14.60       16.95      1.20 o 
   7  -1   4       15.56       12.95      1.66 o 
   8  -1   4        2.58        2.65      1.10 o 
  -8   0   4        7.49        7.42      1.39 o 
  -7   0   4       10.08        9.88      1.26 o 
  -6   0   4       43.35       39.67      1.57 o 
  -5   0   4      644.00      602.60      9.85 o 
  -4   0   4        3.16        2.45      0.39 o 
  -3   0   4     2006.83     1983.99     24.00 o 
  -2   0   4        0.40        0.71      0.19 o 
  -1   0   4     7947.91     7003.20     91.73 o 
   0   0   4      952.50     1067.20     18.53 o 
   1   0   4     2602.21     2681.12     38.28 o 
   2   0   4        8.59        4.70      0.42 o 
   3   0   4      829.70      851.05     10.72 o 
   4   0   4      480.55      447.86      6.09 o 
   5   0   4       55.18       47.69      1.47 o 
   6   0   4      204.71      209.41      4.61 o 
   7   0   4        0.00        0.57      0.77 o 
   8   0   4       22.68       28.55      2.06 o 
  -8   1   4       38.98       44.10      6.39 o 
  -7   1   4        5.09        4.17      0.89 o 
  -6   1   4      201.98      196.21      4.08 o 
  -5   1   4       72.40       60.19      1.77 o 
  -4   1   4        2.16        3.46      0.59 o 
  -3   1   4      430.02      490.49      6.08 o 
  -2   1   4      229.13      251.36      3.59 o 
  -1   1   4     3654.00     3665.44     52.21 o 
   0   1   4     2754.12     2754.97    125.96 o 
   1   1   4       35.52       45.58      0.77 o 
   2   1   4        1.20        0.68      0.18 o 
   3   1   4      604.96      688.23      8.78 o 
   4   1   4      411.47      377.34      5.23 o 
   5   1   4       14.89       13.41      0.79 o 
   6   1   4      217.03      208.04      3.81 o 
   7   1   4        7.25        8.05      0.98 o 
   8   1   4       23.09       23.96      3.00 o 
  -7   2   4        0.00        0.41      1.10 o 
  -6   2   4       82.64       79.29      3.89 o 
  -5   2   4       21.51       20.04      1.24 o 
  -4   2   4       91.59       92.14      3.36 o 
  -3   2   4      130.26      128.47      3.00 o 
  -2   2   4       93.87       98.22      2.52 o 
  -1   2   4     1704.22     1706.68     24.12 o 
   0   2   4        0.55        1.98      0.27 o 
   1   2   4     1684.30     1624.13     25.71 o 
   2   2   4       31.21       36.42      1.52 o 
   3   2   4      911.16      909.65     10.62 o 
   4   2   4        0.20        0.43      0.24 o 
   5   2   4      626.85      617.38      8.93 o 
   6   2   4      201.25      176.17      3.35 o 
   7   2   4       62.43       61.37      2.97 o 
   8   2   4       66.50       65.16      3.30 o 
  -7   3   4       22.34       26.37      4.19 o 
  -6   3   4       53.91       49.74      5.19 o 
  -5   3   4      179.38      171.13      6.84 o 
  -4   3   4      345.97      303.53      7.38 o 
  -3   3   4       65.33       68.92      2.45 o 
  -2   3   4      800.31      862.76     11.76 o 
  -1   3   4      856.27      844.26     12.03 o 
   0   3   4        6.38        9.24      0.56 o 
   1   3   4      433.33      441.99      7.76 o 
   2   3   4      841.08      867.37     17.21 o 
   3   3   4        0.59        0.36      0.24 o 
   4   3   4        1.38        0.26      0.34 o 
   5   3   4       53.57       60.34      2.29 o 
   6   3   4      208.31      200.12      3.99 o 
   7   3   4        3.68        4.79      1.06 o 
   8   3   4      123.11      121.37      4.60 o 
  -6   4   4       90.20       84.49      7.19 o 
  -5   4   4       33.15       34.41      3.16 o 
  -4   4   4      680.89      687.72     19.28 o 
  -3   4   4       55.90       55.08      1.94 o 
  -2   4   4       46.48       41.18      1.16 o 
  -1   4   4      285.78      282.60      3.96 o 
   0   4   4       58.30       51.38      1.41 o 
   1   4   4       87.80       68.90      1.77 o 
   2   4   4      165.34      195.48      3.46 o 
   3   4   4      227.56      188.21      3.46 o 
   4   4   4       20.71       23.02      0.89 o 
   5   4   4      251.57      241.82      4.63 o 
   6   4   4       34.33       35.63      1.77 o 
   7   4   4       69.14       71.33      2.67 o 
   8   4   4       36.24       37.73      2.18 o 
  -6   5   4        0.59        2.40      2.40 o 
  -5   5   4        1.64        3.89      1.41 o 
  -4   5   4      212.44      201.54      6.25 o 
  -3   5   4      560.79      552.74     12.69 o 
  -2   5   4       98.67       93.62      2.69 o 
  -1   5   4      436.98      411.26      6.14 o 
   0   5   4      133.27      133.35      2.18 o 
   1   5   4      180.70      189.46      3.24 o 
   2   5   4       12.42       17.83      0.81 o 
   3   5   4      340.37      341.75      5.74 o 
   4   5   4      210.84      205.90      4.54 o 
   5   5   4      690.69      674.32     14.41 o 
   6   5   4        0.76        0.20      0.72 o 
   7   5   4       49.58       47.37      2.69 o 
   8   5   4       31.60       39.21      3.07 o 
  -5   6   4        6.85        6.42      1.90 o 
  -4   6   4      144.44      145.49      5.36 o 
  -3   6   4       18.38       20.19      1.93 o 
  -2   6   4      434.69      442.60     11.30 o 
  -1   6   4       83.57       90.20      1.86 o 
   0   6   4      715.31      707.92      8.62 o 
   1   6   4      175.66      164.74      2.82 o 
   2   6   4      136.53      138.44      3.54 o 
   3   6   4        3.52        3.32      0.53 o 
   4   6   4       36.80       38.87      1.71 o 
   5   6   4       34.20       29.84      1.94 o 
   6   6   4        5.81        4.87      1.11 o 
   7   6   4       57.72       63.76      3.14 o 
   8   6   4       22.76       21.85      2.27 o 
  -4   7   4       30.18       32.86      3.30 o 
  -3   7   4       19.26       17.14      1.98 o 
  -2   7   4        1.78        1.43      0.99 o 
  -1   7   4      158.55      151.11      4.58 o 
   0   7   4       26.11       31.57      1.05 o 
   1   7   4      131.84      128.10      2.16 o 
   2   7   4        0.09        0.31      0.36 o 
   3   7   4      640.71      604.98      9.74 o 
   4   7   4        4.36        2.75      0.76 o 
   5   7   4      131.50      128.90      3.68 o 
   6   7   4       14.92       14.54      1.42 o 
   7   7   4       91.77      100.04      3.55 o 
   8   7   4       16.82       16.05      1.77 o 
  -3   8   4        5.53        4.82      2.90 o 
  -2   8   4      195.44      209.22      7.89 o 
  -1   8   4        0.47        1.29      0.90 o 
   0   8   4       56.31       61.97      2.39 o 
   1   8   4       86.49       85.94      1.81 o 
   2   8   4      295.71      286.13      5.23 o 
   3   8   4      221.04      222.78      4.97 o 
   4   8   4      134.55      126.20      3.48 o 
   5   8   4       61.57       57.66      2.41 o 
   6   8   4       47.48       46.49      2.41 o 
   7   8   4        1.34        2.05      1.08 o 
  -2   9   4       75.51       88.40      6.79 o 
  -1   9   4        4.08        3.80      1.44 o 
   0   9   4       85.36       78.10      6.19 o 
   1   9   4        1.13        1.15      1.10 o 
   2   9   4       27.55       32.25      1.53 o 
   3   9   4       67.12       57.50      2.62 o 
   4   9   4       23.07       28.29      1.70 o 
   5   9   4       38.89       43.73      2.21 o 
   6   9   4        0.01       -0.82      0.82 o 
   0  10   4        7.11        9.79      3.00 o 
   1  10   4       21.34       26.17      3.60 o 
   2  10   4      123.23      133.19      4.62 o 
   3  10   4      125.94      125.63      3.61 o 
   4  10   4       94.82       87.32      3.07 o 
   5  10   4       31.79       31.53      2.07 o 
  -4  -9   5       46.36       46.66      3.03 o 
  -3  -9   5       10.66       10.99      3.40 o 
  -2  -9   5       17.10       16.58      3.80 o 
  -1  -9   5       32.83       47.74      5.39 o 
   0  -9   5        0.37        1.20      2.60 o 
  -6  -8   5        4.33        3.89      2.05 o 
  -5  -8   5       17.71       13.70      1.85 o 
  -4  -8   5       13.51       11.82      2.55 o 
  -3  -8   5      105.98      100.46      6.89 o 
  -2  -8   5        5.87        6.39      2.60 o 
  -1  -8   5       42.26       42.35      4.79 o 
   0  -8   5       20.24       24.50      5.49 o 
   1  -8   5      220.48      218.72     11.39 o 
   2  -8   5       34.41       32.02      3.10 o 
  -7  -7   5        0.58       -0.77      1.23 o 
  -6  -7   5       23.76       30.30      2.55 o 
  -5  -7   5       39.68       38.86      5.06 o 
  -4  -7   5       45.74       51.68      2.78 o 
  -3  -7   5       26.80       22.69      2.50 o 
  -2  -7   5       37.55       41.17      3.01 o 
  -1  -7   5       53.00       52.73      4.59 o 
   0  -7   5        0.12        1.27      1.25 o 
   1  -7   5       13.47       15.62      3.60 o 
   2  -7   5       53.32       52.33      4.99 o 
   3  -7   5        3.96        4.59      1.73 o 
  -7  -6   5        7.71        9.66      1.70 o 
  -6  -6   5      108.48       99.26      4.04 o 
  -5  -6   5       62.89       59.68      3.31 o 
  -4  -6   5      137.24      126.34      4.21 o 
  -3  -6   5       20.65       21.59      2.25 o 
  -2  -6   5       43.43       42.14      3.50 o 
  -1  -6   5        1.04        2.68      0.93 o 
   0  -6   5       95.91       96.00      5.59 o 
   1  -6   5      303.78      306.75      9.58 o 
   2  -6   5       42.62       48.05      3.24 o 
   3  -6   5      246.86      244.49     11.78 o 
   4  -6   5        0.78        1.00      2.20 o 
  -8  -5   5       14.01       11.16      1.78 o 
  -7  -5   5       19.47       23.66      2.52 o 
  -6  -5   5        6.33        6.57      0.99 o 
  -5  -5   5       23.66       22.78      1.33 o 
  -4  -5   5      385.91      378.20      6.72 o 
  -3  -5   5       37.76       37.14      1.66 o 
  -2  -5   5      109.27       95.51      4.53 o 
  -1  -5   5       12.31       12.73      1.26 o 
   0  -5   5       55.23       46.35      2.03 o 
   1  -5   5        0.34       -0.99      0.99 o 
   2  -5   5       43.85       44.64      4.69 o 
   3  -5   5       77.62       77.08      3.92 o 
   4  -5   5        9.99        9.40      2.90 o 
   5  -5   5        0.36       -0.20      2.00 o 
  -8  -4   5       34.11       34.17      1.94 o 
  -7  -4   5        6.56        8.14      1.12 o 
  -6  -4   5       58.59       60.42      1.88 o 
  -5  -4   5      266.20      259.04      4.55 o 
  -4  -4   5      217.84      206.46      3.68 o 
  -3  -4   5        2.32        3.61      0.56 o 
  -2  -4   5      498.85      503.83      7.24 o 
  -1  -4   5        0.01        0.01      0.50 o 
   0  -4   5      326.25      316.87      6.05 o 
   1  -4   5       83.33       88.23      2.67 o 
   2  -4   5      419.01      420.96      9.29 o 
   3  -4   5       10.64        9.20      1.11 o 
   4  -4   5        0.06        0.75      0.76 o 
   5  -4   5      207.68      185.16     10.99 o 
   6  -4   5        1.80        1.20      2.20 o 
  -8  -3   5        2.85        3.48      1.21 o 
  -7  -3   5       73.12       80.04      2.82 o 
  -6  -3   5       11.48        9.73      0.92 o 
  -5  -3   5      252.70      257.20      4.47 o 
  -4  -3   5       20.81       20.30      0.95 o 
  -3  -3   5       50.50       44.34      1.15 o 
  -2  -3   5      177.42      171.78      2.82 o 
  -1  -3   5       34.54       35.14      0.97 o 
   0  -3   5      267.36      252.75      4.30 o 
   1  -3   5       83.90      100.31      3.43 o 
   2  -3   5      145.45      132.44      2.53 o 
   3  -3   5      270.66      263.45      5.34 o 
   4  -3   5      267.31      272.27      5.68 o 
   5  -3   5       50.82       53.08      1.89 o 
   6  -3   5        2.53        2.70      1.01 o 
   7  -3   5        6.60        3.80      1.73 o 
  -8  -2   5       46.09       48.80      2.60 o 
  -7  -2   5       44.49       46.40      2.43 o 
  -6  -2   5       80.57       71.60      2.47 o 
  -5  -2   5        7.94        8.49      0.70 o 
  -4  -2   5      518.16      501.17      6.61 o 
  -3  -2   5      140.55      133.66      2.22 o 
  -2  -2   5      265.74      262.81      4.43 o 
  -1  -2   5       47.29       51.63      1.33 o 
   0  -2   5     1145.62     1142.40     16.80 o 
   1  -2   5      169.05      168.49      3.03 o 
   2  -2   5     1338.22     1352.84     18.03 o 
   3  -2   5       75.24       65.52      1.32 o 
   4  -2   5      397.55      372.28     10.44 o 
   5  -2   5       19.22       19.85      1.62 o 
   6  -2   5       39.62       43.45      2.66 o 
   7  -2   5        7.45        6.53      1.19 o 
  -8  -1   5        9.22        7.66      1.32 o 
  -7  -1   5      361.69      347.00      9.12 o 
  -6  -1   5      251.49      255.40      5.52 o 
  -5  -1   5      101.07      100.49      2.26 o 
  -4  -1   5      374.58      392.52      5.45 o 
  -3  -1   5      236.51      242.12      3.52 o 
  -2  -1   5      226.03      240.23      3.40 o 
  -1  -1   5       11.22        6.23      0.41 o 
   0  -1   5      150.09      169.79      4.36 o 
   1  -1   5      884.44      932.99     13.03 o 
   2  -1   5     1455.74     1592.01     29.45 o 
   3  -1   5       10.34        7.89      0.49 o 
   4  -1   5       38.38       40.84      1.62 o 
   5  -1   5      287.17      258.43      5.38 o 
   6  -1   5       97.85       84.48      2.62 o 
   7  -1   5       15.40       11.11      1.87 o 
   8  -1   5        2.98        3.41      1.21 o 
  -8   0   5        1.23        2.06      1.10 o 
  -7   0   5       36.94       39.77      1.82 o 
  -6   0   5        1.77        3.35      0.62 o 
  -5   0   5      251.35      239.28      4.20 o 
  -4   0   5       28.25       30.41      0.88 o 
  -3   0   5      210.98      196.64      2.94 o 
  -2   0   5      355.45      361.12      4.77 o 
  -1   0   5     1438.09     1498.16     21.72 o 
   0   0   5       58.64       41.62      1.59 o 
   1   0   5       47.93       50.17      1.58 o 
   2   0   5     1776.98     1765.04     23.19 o 
   3   0   5       10.51       13.25      0.68 o 
   4   0   5      689.22      705.73      9.96 o 
   5   0   5       75.19       65.78      1.75 o 
   6   0   5      205.25      213.16      4.75 o 
   7   0   5       26.59       23.84      1.80 o 
   8   0   5       21.25       20.65      1.79 o 
  -8   1   5        5.11        8.78      1.90 o 
  -7   1   5        0.19        0.07      0.58 o 
  -6   1   5       42.80       38.97      1.40 o 
  -5   1   5      388.19      364.19      5.87 o 
  -4   1   5       39.75       44.75      1.52 o 
  -3   1   5      339.00      361.23      4.93 o 
  -2   1   5      269.14      315.89      3.89 o 
  -1   1   5      627.92      615.80      9.15 o 
   0   1   5     4749.82     4353.44     70.43 o 
   1   1   5       22.15       22.15      0.80 o 
   2   1   5      254.87      310.81      7.22 o 
   3   1   5      191.50      218.00      4.37 o 
   4   1   5      292.84      314.70      4.50 o 
   5   1   5        6.51        6.07      0.57 o 
   6   1   5      117.96      110.94      2.49 o 
   7   1   5       47.44       44.88      1.91 o 
   8   1   5       75.29       85.81      9.29 o 
  -7   2   5       34.73       37.69      5.02 o 
  -6   2   5        6.05        5.63      0.98 o 
  -5   2   5      360.37      348.14      6.41 o 
  -4   2   5       44.32       50.37      1.61 o 
  -3   2   5      235.95      213.29      4.00 o 
  -2   2   5       61.80       74.78      1.88 o 
  -1   2   5      628.29      566.75      8.44 o 
   0   2   5      122.23      128.54      2.77 o 
   1   2   5     2163.28     2135.81     33.78 o 
   2   2   5        0.45        3.47      0.34 o 
   3   2   5      128.93      127.13      3.50 o 
   4   2   5      442.99      451.04      6.13 o 
   5   2   5       13.95       16.54      0.81 o 
   6   2   5       58.09       60.60      1.75 o 
   7   2   5        9.46        8.40      0.95 o 
   8   2   5       53.41       60.48      3.50 o 
  -7   3   5        1.82        2.01      1.39 o 
  -6   3   5       96.32      111.62      4.56 o 
  -5   3   5        2.26        0.62      0.77 o 
  -4   3   5        0.49        2.11      0.59 o 
  -3   3   5        1.41        2.35      0.63 o 
  -2   3   5        5.06        5.96      0.66 o 
  -1   3   5       48.08       64.21      1.69 o 
   0   3   5       14.38       17.31      1.13 o 
   1   3   5      196.63      214.03      3.91 o 
   2   3   5      341.03      358.44      6.32 o 
   3   3   5      446.79      495.79      7.11 o 
   4   3   5      795.19      805.86     11.25 o 
   5   3   5        0.06       -0.18      0.41 o 
   6   3   5      273.34      263.68      4.88 o 
   7   3   5       19.75       16.48      1.07 o 
   8   3   5       12.21       13.31      1.25 o 
  -6   4   5       62.44       68.05      4.29 o 
  -5   4   5       55.79       56.71      3.05 o 
  -4   4   5        6.35        7.16      2.72 o 
  -3   4   5      308.52      301.65      7.03 o 
  -2   4   5      105.62      121.49      2.31 o 
  -1   4   5     2967.95     3099.13     42.92 o 
   0   4   5        4.09        6.72      1.51 o 
   1   4   5     1257.43     1191.64     19.27 o 
   2   4   5       23.69       30.36      1.10 o 
   3   4   5      224.36      202.74      3.73 o 
   4   4   5       77.77       70.83      2.05 o 
   5   4   5      436.83      416.59      8.01 o 
   6   4   5        8.49        8.38      1.21 o 
   7   4   5       17.24       14.34      1.34 o 
   8   4   5       36.59       43.12      2.30 o 
  -6   5   5        4.67        3.80      2.60 o 
  -5   5   5        0.88        1.20      1.08 o 
  -4   5   5        1.00        2.96      1.51 o 
  -3   5   5      133.33      130.36      5.26 o 
  -2   5   5        1.07        0.85      0.50 o 
  -1   5   5      171.78      153.73      2.52 o 
   0   5   5       11.68       16.76      0.69 o 
   1   5   5       77.15       71.24      2.26 o 
   2   5   5      330.48      355.36      5.85 o 
   3   5   5       69.55       68.30      1.80 o 
   4   5   5       45.83       53.61      1.65 o 
   5   5   5       81.18       69.76      2.44 o 
   6   5   5       43.70       43.77      4.06 o 
   7   5   5        0.55        1.65      1.00 o 
   8   5   5      164.22      172.02      8.58 o 
  -5   6   5       59.97       56.11      4.23 o 
  -4   6   5      130.01      140.67      7.76 o 
  -3   6   5       87.69       84.97      3.72 o 
  -2   6   5       74.83       69.95      3.17 o 
  -1   6   5       13.11       13.16      0.77 o 
   0   6   5        4.38        6.16      0.48 o 
   1   6   5      481.10      439.93      6.20 o 
   2   6   5      386.41      376.26      5.72 o 
   3   6   5      537.78      498.59      8.09 o 
   4   6   5       76.60       62.51      4.18 o 
   5   6   5      496.78      452.18      9.80 o 
   6   6   5       69.05       56.72      2.69 o 
   7   6   5       91.35       92.19      3.79 o 
   8   6   5       54.10       57.76      3.20 o 
  -4   7   5        8.89        6.23      3.10 o 
  -3   7   5       46.34       50.39      3.85 o 
  -2   7   5       11.97       13.12      1.66 o 
  -1   7   5      246.92      242.16      6.70 o 
   0   7   5       11.17       12.98      0.77 o 
   1   7   5        2.01        2.88      0.50 o 
   2   7   5      375.06      358.57      5.21 o 
   3   7   5       98.51       95.93      2.45 o 
   4   7   5        0.54        0.83      0.82 o 
   5   7   5      188.26      184.21      4.66 o 
   6   7   5       50.73       48.64      2.67 o 
   7   7   5       18.66       24.84      1.89 o 
   8   7   5       14.29       13.62      1.90 o 
  -3   8   5       34.55       41.84      4.29 o 
  -2   8   5      163.59      172.36      5.85 o 
  -1   8   5       31.49       34.52      2.72 o 
   0   8   5       65.39       70.53      2.58 o 
   1   8   5        7.08        9.14      0.84 o 
   2   8   5       60.31       61.58      1.67 o 
   3   8   5        2.90        3.33      0.95 o 
   4   8   5        0.71        0.45      0.55 o 
   5   8   5        0.19        0.39      0.71 o 
   6   8   5       27.31       26.98      2.19 o 
   7   8   5       44.20       52.64      2.91 o 
  -2   9   5       11.55       16.69      4.79 o 
  -1   9   5       10.98        9.97      1.70 o 
   0   9   5        1.07        0.46      0.98 o 
   1   9   5      101.91      104.28      3.94 o 
   2   9   5        0.06       -0.42      0.62 o 
   3   9   5       63.89       68.21      2.85 o 
   4   9   5       17.91       18.54      1.43 o 
   5   9   5       12.58       12.92      1.39 o 
   6   9   5        6.28        5.86      1.21 o 
   0  10   5       73.73       71.11      6.39 o 
   2  10   5      183.20      189.51      7.89 o 
   3  10   5       46.65       48.76      2.48 o 
   4  10   5       23.98       23.97      1.67 o 
   5  10   5       12.17       15.56      1.55 o 
  -3  -9   6       21.59       26.77      4.39 o 
  -2  -9   6        0.36        5.39      3.00 o 
  -1  -9   6       60.90       82.69      7.19 o 
  -5  -8   6        8.83        9.60      1.76 o 
  -4  -8   6       19.58       20.77      2.14 o 
  -3  -8   6       67.22       64.47      4.39 o 
  -2  -8   6       48.52       51.73      5.19 o 
  -1  -8   6      132.85      141.62      8.79 o 
   0  -8   6        1.97        0.40      2.40 o 
   1  -8   6        5.53        8.60      2.25 o 
   2  -8   6       31.25       32.49      4.79 o 
  -6  -7   6       11.87       13.32      1.93 o 
  -5  -7   6       42.28       43.10      4.06 o 
  -4  -7   6        0.26       -0.01      1.03 o 
  -3  -7   6        0.51        1.00      1.80 o 
  -2  -7   6       66.03       60.51      3.60 o 
  -1  -7   6        1.27        4.19      2.40 o 
   0  -7   6        0.84        1.56      1.48 o 
   1  -7   6      170.08      176.74      9.79 o 
   2  -7   6      133.94      137.82      7.99 o 
   3  -7   6       57.22       57.13      5.19 o 
  -7  -6   6        1.35        3.66      1.69 o 
  -6  -6   6       17.07       16.64      1.94 o 
  -5  -6   6        1.21        2.41      1.64 o 
  -4  -6   6       32.74       31.20      2.22 o 
  -3  -6   6       30.29       31.12      4.39 o 
  -2  -6   6       18.00       17.95      2.04 o 
  -1  -6   6      199.10      196.40      5.45 o 
   0  -6   6       51.25       54.02      4.29 o 
   1  -6   6      152.61      157.48      6.13 o 
   2  -6   6       23.74       20.91      2.30 o 
   3  -6   6       24.18       36.55      3.99 o 
  -7  -5   6        0.00        0.66      1.23 o 
  -6  -5   6      146.35      138.29      3.41 o 
  -5  -5   6       34.22       34.31      1.36 o 
  -4  -5   6      438.33      443.70      8.65 o 
  -3  -5   6      100.93       93.41      3.31 o 
  -2  -5   6      237.85      232.38      5.10 o 
  -1  -5   6        0.11        0.27      0.64 o 
   0  -5   6      278.89      293.66      7.05 o 
   1  -5   6        0.16        0.49      1.19 o 
   2  -5   6        3.98        2.89      1.34 o 
   3  -5   6       88.98       71.51      4.99 o 
   4  -5   6        3.12        1.10      1.13 o 
   5  -5   6        0.01       -0.60      2.00 o 
  -8  -4   6        6.08        5.28      1.33 o 
  -7  -4   6        4.75        4.81      1.10 o 
  -6  -4   6       35.99       37.10      3.43 o 
  -5  -4   6       18.90       18.88      1.87 o 
  -4  -4   6       57.02       54.15      1.74 o 
  -3  -4   6        9.27       10.38      1.36 o 
  -2  -4   6      179.91      176.45      3.42 o 
  -1  -4   6       22.45       24.03      1.00 o 
   0  -4   6       23.97       22.14      0.91 o 
   1  -4   6      567.16      554.96     13.38 o 
   2  -4   6       42.11       39.44      1.96 o 
   3  -4   6      162.21      155.78      5.22 o 
   4  -4   6        2.95        2.66      0.87 o 
   6  -4   6        5.17        6.35      1.73 o 
  -8  -3   6       35.00       33.41      2.27 o 
  -7  -3   6       13.99       12.70      1.50 o 
  -6  -3   6       11.08       10.16      1.19 o 
  -5  -3   6       19.88       16.92      1.09 o 
  -4  -3   6      201.76      200.15      3.92 o 
  -3  -3   6        3.12        3.08      0.46 o 
  -2  -3   6      601.79      604.99      9.50 o 
  -1  -3   6      297.80      341.41      5.73 o 
   0  -3   6      944.32      998.66     15.01 o 
   1  -3   6      613.80      627.09      9.75 o 
   2  -3   6      356.40      353.74      6.77 o 
   3  -3   6      145.50      145.64      4.19 o 
   4  -3   6       17.97       20.17      1.38 o 
   5  -3   6       19.95       15.62      1.14 o 
   6  -3   6        4.59        5.66      1.02 o 
   7  -3   6       12.09       12.98      3.80 o 
  -8  -2   6        0.92        1.21      1.10 o 
  -7  -2   6        1.36        1.39      0.89 o 
  -6  -2   6       97.26       91.17      3.32 o 
  -5  -2   6      120.96      122.56      3.17 o 
  -4  -2   6      605.55      586.32      7.83 o 
  -3  -2   6        9.06       11.38      0.68 o 
  -2  -2   6      267.69      232.13      4.11 o 
  -1  -2   6      266.78      285.36      4.80 o 
   0  -2   6      395.49      376.53      6.10 o 
   1  -2   6      131.04      118.16      4.80 o 
   2  -2   6      433.04      427.71      6.31 o 
   3  -2   6      226.03      231.28      4.81 o 
   4  -2   6        0.09        0.38      0.55 o 
   5  -2   6      213.50      213.41      5.62 o 
   6  -2   6       20.15       17.52      1.26 o 
   7  -2   6       89.92       96.14      3.64 o 
  -8  -1   6       10.48       13.11      1.52 o 
  -7  -1   6       29.69       36.67      2.17 o 
  -6  -1   6        7.48        6.59      0.89 o 
  -5  -1   6       41.03       42.66      1.39 o 
  -4  -1   6       32.54       37.52      1.40 o 
  -3  -1   6       11.05        8.72      0.55 o 
  -2  -1   6       29.64       26.34      0.87 o 
  -1  -1   6      707.64      757.14     11.41 o 
   0  -1   6        2.85        2.92      0.49 o 
   1  -1   6       24.20       32.20      1.31 o 
   2  -1   6       69.88       73.38      3.93 o 
   3  -1   6      103.69      110.56      2.38 o 
   4  -1   6      170.35      164.21      2.75 o 
   5  -1   6      481.10      451.82      9.51 o 
   6  -1   6       10.84        9.02      0.97 o 
   7  -1   6      134.00      141.65      5.80 o 
  -8   0   6        6.64        6.46      1.33 o 
  -7   0   6        2.34        1.82      0.83 o 
  -6   0   6      137.68      132.36      2.93 o 
  -5   0   6       22.04       25.98      1.13 o 
  -4   0   6       72.67       71.73      1.62 o 
  -3   0   6       75.06       93.35      1.71 o 
  -2   0   6      647.82      638.87      8.81 o 
  -1   0   6      155.34      154.54      3.30 o 
   0   0   6     1649.82     1617.29     23.50 o 
   1   0   6      297.23      354.36      6.51 o 
   2   0   6     2251.48     2393.08     31.31 o 
   3   0   6        3.71        7.40      0.52 o 
   4   0   6      174.11      169.79      2.82 o 
   5   0   6        8.03        6.75      0.70 o 
   6   0   6        2.89        4.41      0.79 o 
   7   0   6       25.06       25.43      1.54 o 
   8   0   6        3.22        4.86      1.19 o 
  -7   1   6       46.57       51.88      4.08 o 
  -6   1   6        2.25        1.14      0.51 o 
  -5   1   6      156.90      168.34      3.23 o 
  -4   1   6       81.03       81.58      1.84 o 
  -3   1   6       53.83       50.20      1.10 o 
  -2   1   6      374.82      444.61      5.39 o 
  -1   1   6       39.84       59.86      0.96 o 
   0   1   6        1.54        1.09      0.22 o 
   1   1   6      547.58      574.04      9.11 o 
   2   1   6       10.25       10.00      0.54 o 
   3   1   6      305.21      345.57      5.18 o 
   4   1   6        3.86        2.49      0.39 o 
   5   1   6      213.83      200.41      4.48 o 
   6   1   6       33.00       26.58      1.78 o 
   7   1   6       34.38       35.25      1.73 o 
   8   1   6        0.51        1.57      1.30 o 
  -7   2   6      187.13      203.79     14.28 o 
  -6   2   6        8.66        9.49      1.77 o 
  -5   2   6       75.45       70.80      2.20 o 
  -4   2   6       59.38       59.29      2.37 o 
  -3   2   6       49.89       36.39      1.57 o 
  -2   2   6      599.99      636.37     11.00 o 
  -1   2   6      530.13      528.06      8.03 o 
   0   2   6     1357.16     1339.21     25.16 o 
   1   2   6      162.90      151.92      3.03 o 
   2   2   6      262.15      247.79      4.14 o 
   3   2   6      184.93      184.14      3.34 o 
   4   2   6     1467.82     1415.92     19.02 o 
   5   2   6      313.03      305.17      4.57 o 
   6   2   6      454.49      429.83      7.33 o 
   7   2   6        7.88        7.85      1.27 o 
   8   2   6       26.36       32.45      2.40 o 
  -7   3   6       11.29       12.78      3.40 o 
  -6   3   6        9.78       12.45      1.80 o 
  -5   3   6        2.80        1.79      0.91 o 
  -4   3   6        0.35       -0.28      0.44 o 
  -3   3   6        0.80        4.56      0.69 o 
  -2   3   6      126.48      123.04      2.50 o 
  -1   3   6       21.30       14.61      0.62 o 
   0   3   6       13.48        7.24      0.52 o 
   1   3   6      171.92      216.18      4.07 o 
   2   3   6      349.12      363.64      9.16 o 
   3   3   6       45.66       49.47      1.37 o 
   4   3   6      105.01      103.68      2.21 o 
   5   3   6       92.89       87.85      2.11 o 
   6   3   6        1.81        1.74      0.47 o 
   7   3   6       95.66       96.63      2.54 o 
   8   3   6        0.32       -0.45      0.66 o 
  -6   4   6       59.17       61.85      3.55 o 
  -5   4   6      296.77      322.11      8.86 o 
  -4   4   6       10.55        9.94      1.48 o 
  -3   4   6      396.46      385.66      8.48 o 
  -2   4   6       34.43       32.34      1.39 o 
  -1   4   6     1294.83     1276.18     16.79 o 
   0   4   6       55.57       53.79      1.60 o 
   1   4   6      117.35       98.48      2.20 o 
   2   4   6      240.93      207.00      4.03 o 
   3   4   6       64.40       58.80      1.63 o 
   4   4   6      437.22      434.61      7.23 o 
   5   4   6       89.71       86.22      2.32 o 
   6   4   6       29.09       33.27      2.34 o 
   7   4   6       58.22       57.59      2.83 o 
   8   4   6       54.11       62.06      2.67 o 
  -6   5   6        1.99        2.80      2.60 o 
  -5   5   6        8.14        7.37      1.53 o 
  -4   5   6        9.87       11.79      1.66 o 
  -3   5   6       16.25       16.20      1.62 o 
  -2   5   6       78.10       77.39      2.51 o 
  -1   5   6       20.54       25.27      0.89 o 
   0   5   6       27.35       31.41      0.94 o 
   1   5   6      435.12      425.81      9.01 o 
   2   5   6      137.61      126.08      2.82 o 
   3   5   6        0.56        1.31      0.47 o 
   4   5   6      808.82      774.85     12.08 o 
   5   5   6        0.01       -0.52      0.52 o 
   6   5   6      122.22      114.80      3.42 o 
   7   5   6       11.31       13.04      1.58 o 
   8   5   6       12.56       14.16      1.88 o 
  -5   6   6        0.34        1.43      1.77 o 
  -4   6   6       45.40       40.69      2.91 o 
  -3   6   6       87.25       82.61      3.69 o 
  -2   6   6       71.00       69.18      3.55 o 
  -1   6   6      312.52      303.58      4.92 o 
   0   6   6       56.72       61.98      1.39 o 
   1   6   6      417.67      384.70      6.49 o 
   2   6   6        4.74        3.37      0.69 o 
   3   6   6      196.52      187.11      3.67 o 
   4   6   6      116.58      117.82      3.17 o 
   5   6   6       76.37       71.42      2.52 o 
   6   6   6       25.36       24.48      1.97 o 
   7   6   6        0.01        0.52      0.92 o 
   8   6   6       19.72       20.57      3.30 o 
  -4   7   6       74.75       71.08      3.87 o 
  -3   7   6       50.65       53.35      3.10 o 
  -2   7   6       21.58       17.43      1.97 o 
  -1   7   6       85.60       90.60      3.60 o 
   0   7   6       10.53       10.48      0.59 o 
   1   7   6        5.63        6.31      0.59 o 
   2   7   6      283.40      277.81      4.27 o 
   3   7   6        8.22        7.80      0.86 o 
   4   7   6        1.70        0.30      0.58 o 
   5   7   6       10.84        9.16      1.12 o 
   6   7   6       95.01       88.41      4.17 o 
   7   7   6        0.04        0.04      0.98 o 
   8   7   6       93.88      107.88      4.57 o 
  -3   8   6        1.25        1.49      1.14 o 
  -2   8   6       89.96       91.36      5.11 o 
  -1   8   6       30.68       36.93      4.10 o 
   0   8   6        6.97        6.74      0.78 o 
   1   8   6      129.71      131.80      2.72 o 
   2   8   6       36.05       39.51      1.50 o 
   3   8   6        1.56        1.77      0.58 o 
   4   8   6        2.27        2.07      0.69 o 
   5   8   6       99.76      100.43      2.93 o 
   6   8   6       23.51       25.05      1.99 o 
   7   8   6       21.29       21.51      1.87 o 
  -2   9   6        5.38        3.13      1.34 o 
  -1   9   6      131.71      134.57      5.11 o 
   0   9   6        3.09        1.65      0.98 o 
   1   9   6       73.54       80.65      2.86 o 
   2   9   6       25.20       26.18      1.67 o 
   3   9   6      197.68      195.82      4.16 o 
   4   9   6        0.21       -0.08      0.62 o 
   5   9   6       70.61       67.43      2.68 o 
   6   9   6       17.76       20.61      1.75 o 
   0  10   6        1.79       -0.50      1.36 o 
   2  10   6        1.02        0.59      1.20 o 
   3  10   6       15.76       16.58      1.30 o 
   4  10   6       73.24       69.23      2.60 o 
   5  10   6       41.28       48.22      2.34 o 
  -5  -8   7        0.13       -0.87      1.18 o 
  -4  -8   7        1.57        2.82      1.38 o 
  -3  -8   7        0.58        1.20      2.40 o 
  -2  -8   7       13.21       14.38      3.60 o 
  -1  -8   7        3.39        2.20      2.60 o 
   0  -8   7       28.13       33.16      4.79 o 
   1  -8   7       10.61       10.46      2.39 o 
  -6  -7   7        0.02        1.44      1.38 o 
  -5  -7   7       65.66       69.03      3.51 o 
  -4  -7   7       18.95       18.29      1.95 o 
  -3  -7   7      102.34       97.57      5.39 o 
  -2  -7   7        1.33        1.55      1.34 o 
  -1  -7   7      161.49      161.39      9.19 o 
   0  -7   7       35.40       36.34      6.69 o 
   1  -7   7      122.27      135.99      6.13 o 
   2  -7   7       13.33       18.55      2.59 o 
   3  -7   7       24.48       27.01      3.01 o 
  -7  -6   7        7.86        9.61      2.11 o 
  -6  -6   7        4.67        3.69      1.18 o 
  -5  -6   7        9.14       12.16      1.71 o 
  -4  -6   7        2.80        3.58      1.26 o 
  -3  -6   7       62.22       58.63      3.53 o 
  -2  -6   7       47.88       47.65      5.79 o 
  -1  -6   7       63.71       64.23      2.85 o 
   0  -6   7       15.93       10.08      1.90 o 
   1  -6   7       16.77       18.20      4.19 o 
   2  -6   7       83.91       78.17     11.09 o 
   3  -6   7        0.08       -0.60      1.27 o 
   4  -6   7       32.58       30.56      4.99 o 
  -7  -5   7        1.86        1.20      1.33 o 
  -6  -5   7        2.62        2.69      0.90 o 
  -5  -5   7       36.50       31.49      2.08 o 
  -4  -5   7      112.90      113.58      2.71 o 
  -3  -5   7        5.72        7.13      1.11 o 
  -2  -5   7       24.73       22.60      1.61 o 
  -1  -5   7      195.99      199.16      4.51 o 
   0  -5   7       69.90       77.16      3.23 o 
   1  -5   7      173.10      172.05      6.34 o 
   2  -5   7       75.58       75.73      5.29 o 
   3  -5   7      120.78      110.55      5.03 o 
   4  -5   7        3.38        3.53      2.20 o 
   5  -5   7       23.05       29.96      4.99 o 
  -7  -4   7       18.11       19.18      1.73 o 
  -6  -4   7        3.83        4.44      1.09 o 
  -5  -4   7      101.62       95.47      2.60 o 
  -4  -4   7        0.63        1.34      0.61 o 
  -3  -4   7      131.37      115.28      3.04 o 
  -2  -4   7       27.51       29.62      1.23 o 
  -1  -4   7      219.24      206.61      3.90 o 
   0  -4   7       13.01       13.02      0.82 o 
   1  -4   7      868.47      872.32     23.83 o 
   2  -4   7        8.86        7.59      0.72 o 
   3  -4   7       70.37       73.07      2.94 o 
   4  -4   7       69.78       67.38      2.88 o 
   5  -4   7       75.59       80.13      4.36 o 
   6  -4   7       13.42       10.11      2.03 o 
  -7  -3   7       12.81       12.14      1.50 o 
  -6  -3   7       13.14       14.26      1.45 o 
  -5  -3   7        2.74        1.05      0.62 o 
  -4  -3   7       63.25       69.59      2.98 o 
  -3  -3   7        5.52        4.67      0.59 o 
  -2  -3   7       12.76       11.45      0.81 o 
  -1  -3   7      117.62      133.65      2.79 o 
   0  -3   7       58.04       54.76      1.61 o 
   1  -3   7      113.63      116.11      2.75 o 
   2  -3   7        5.85        7.56      1.07 o 
   3  -3   7       40.19       35.61      1.56 o 
   4  -3   7      135.98      124.59      3.28 o 
   5  -3   7       12.80       14.16      1.17 o 
   6  -3   7      104.50      113.64      5.88 o 
  -8  -2   7       25.09       23.13      3.48 o 
  -7  -2   7        7.08        5.61      1.21 o 
  -6  -2   7       33.11       33.54      2.01 o 
  -5  -2   7       36.24       34.66      1.89 o 
  -4  -2   7      127.89      127.65      2.63 o 
  -3  -2   7       10.73       10.38      0.71 o 
  -2  -2   7       14.13       14.39      1.08 o 
  -1  -2   7      573.35      550.22      8.68 o 
   0  -2   7       27.64       33.99      1.64 o 
   1  -2   7      761.93      775.86     11.92 o 
   2  -2   7       24.92       20.51      0.85 o 
   3  -2   7      241.78      231.88      4.90 o 
   4  -2   7       15.64       12.62      1.68 o 
   5  -2   7       78.71       83.79      2.62 o 
   6  -2   7        0.26       -0.24      0.61 o 
   7  -2   7       98.74      115.32      6.47 o 
  -8  -1   7       15.72       13.86      1.58 o 
  -7  -1   7       37.06       37.11      2.17 o 
  -6  -1   7       13.51       14.71      1.76 o 
  -5  -1   7        0.84        0.04      0.42 o 
  -4  -1   7      163.87      171.49      3.10 o 
  -3  -1   7       38.94       43.62      1.15 o 
  -2  -1   7        2.22        4.74      0.70 o 
  -1  -1   7       23.50       30.13      1.01 o 
   0  -1   7      599.19      590.48      9.17 o 
   1  -1   7      167.84      156.50      3.00 o 
   2  -1   7        0.44        4.96      0.54 o 
   3  -1   7       32.49       29.44      1.05 o 
   4  -1   7       33.48       25.41      1.07 o 
   5  -1   7        2.74        0.77      0.55 o 
   6  -1   7        1.25        2.03      0.72 o 
   7  -1   7        0.00        0.54      0.84 o 
  -7   0   7        1.47        2.93      0.89 o 
  -6   0   7       74.14       77.37      2.13 o 
  -5   0   7        2.98        2.91      0.57 o 
  -4   0   7      170.81      167.19      3.40 o 
  -3   0   7        0.16        0.39      0.30 o 
  -2   0   7     1447.14     1430.13     17.50 o 
  -1   0   7       78.67       86.44      1.84 o 
   0   0   7      565.71      536.84      8.29 o 
   1   0   7       32.49       41.55      1.46 o 
   2   0   7      300.64      297.02      4.58 o 
   3   0   7       54.26       42.45      1.22 o 
   4   0   7        1.59        1.80      0.40 o 
   5   0   7      459.23      445.83      9.54 o 
   6   0   7        5.38        7.32      0.91 o 
   7   0   7       40.85       46.71      2.09 o 
   8   0   7        7.65        8.63      1.43 o 
  -7   1   7       53.46       54.17      3.46 o 
  -6   1   7        9.71        9.20      0.76 o 
  -5   1   7       93.69       96.15      2.22 o 
  -4   1   7       38.55       36.36      1.21 o 
  -3   1   7       11.94       18.01      0.59 o 
  -2   1   7      543.88      588.11      7.54 o 
  -1   1   7      188.75      201.76      2.81 o 
   0   1   7       38.63       58.18      1.10 o 
   1   1   7        5.90        6.31      0.81 o 
   2   1   7      154.49      160.26      2.81 o 
   3   1   7      308.86      306.82      4.76 o 
   4   1   7       23.36       22.58      0.87 o 
   5   1   7      172.46      172.47      3.26 o 
   6   1   7        0.43       -0.44      0.44 o 
   7   1   7       19.43       17.32      1.30 o 
   8   1   7        4.50        4.90      1.39 o 
  -7   2   7        6.35        9.22      1.70 o 
  -6   2   7       18.80       22.90      2.02 o 
  -5   2   7       93.12       92.97      3.02 o 
  -4   2   7      256.77      259.91      5.01 o 
  -3   2   7       17.80       18.26      1.06 o 
  -2   2   7      460.66      429.33      6.78 o 
  -1   2   7      176.53      219.66      5.21 o 
   0   2   7      163.46      117.46      2.47 o 
   1   2   7       85.11       84.06      2.61 o 
   2   2   7      954.18      929.11     13.80 o 
   3   2   7      203.82      213.12      3.88 o 
   4   2   7      932.36      912.44     11.73 o 
   5   2   7       75.85       75.68      1.71 o 
   6   2   7       23.45       27.49      1.11 o 
   7   2   7       34.10       35.24      1.58 o 
   8   2   7        0.25        0.63      0.76 o 
  -7   3   7        1.61        0.52      1.68 o 
  -6   3   7       83.79       85.80      3.95 o 
  -5   3   7       43.70       38.50      2.49 o 
  -4   3   7       85.43       84.88      2.70 o 
  -3   3   7        0.22        0.76      0.57 o 
  -2   3   7        5.53        4.64      0.47 o 
  -1   3   7       98.42       80.41      2.71 o 
   0   3   7     1104.06     1082.45     17.86 o 
   1   3   7       13.22       17.79      1.94 o 
   2   3   7      367.37      372.16      6.72 o 
   3   3   7      498.47      506.41     10.15 o 
   4   3   7       13.69       17.18      1.01 o 
   5   3   7      445.19      437.52      6.82 o 
   6   3   7       56.41       56.94      1.94 o 
   7   3   7       71.64       68.56      2.24 o 
   8   3   7       18.02       13.12      1.55 o 
  -6   4   7       13.55       12.69      1.88 o 
  -5   4   7      212.30      204.33      6.56 o 
  -4   4   7        0.14       -0.20      0.72 o 
  -3   4   7        1.02        0.59      0.52 o 
  -2   4   7      212.59      217.39      5.71 o 
  -1   4   7       38.73       40.85      1.22 o 
   0   4   7        0.14        0.33      0.33 o 
   1   4   7     1128.77     1138.11     18.58 o 
   2   4   7        1.36        7.07      0.63 o 
   3   4   7       89.65       94.84      2.43 o 
   4   4   7      368.45      345.12      6.03 o 
   5   4   7        9.53        8.27      0.89 o 
   6   4   7       14.42       15.65      1.27 o 
   7   4   7       16.39       14.89      1.58 o 
   8   4   7        7.94        8.80      1.56 o 
  -6   5   7        6.33        7.99      2.50 o 
  -5   5   7      126.03      115.36      5.58 o 
  -4   5   7       64.81       66.13      3.33 o 
  -3   5   7       41.98       38.81      2.60 o 
  -2   5   7       21.50       24.55      1.47 o 
  -1   5   7        1.25        0.61      0.33 o 
   0   5   7      386.33      369.04      6.96 o 
   1   5   7       18.50       19.17      0.85 o 
   2   5   7      459.78      435.77      7.79 o 
   3   5   7      363.26      364.39      6.19 o 
   4   5   7      334.83      301.96      6.92 o 
   5   5   7        0.11       -0.31      0.51 o 
   6   5   7      138.01      126.42      3.66 o 
   7   5   7      150.40      158.43      5.14 o 
   8   5   7        4.95        4.77      1.44 o 
  -5   6   7       23.96       28.34      3.99 o 
  -4   6   7       17.19       18.12      2.04 o 
  -3   6   7      104.33      104.04      4.21 o 
  -2   6   7        7.54        5.95      1.19 o 
  -1   6   7       33.95       33.30      1.70 o 
   0   6   7       35.81       38.61      1.13 o 
   1   6   7      390.26      384.12      8.55 o 
   2   6   7      114.34      124.80      2.67 o 
   3   6   7      153.91      155.91      3.28 o 
   4   6   7      106.35      105.92      2.99 o 
   5   6   7       13.69       11.52      1.13 o 
   6   6   7        1.56        1.41      0.80 o 
   7   6   7        2.26        1.89      1.02 o 
   8   6   7        0.03       -0.07      1.06 o 
  -4   7   7        1.28        0.84      1.39 o 
  -3   7   7       14.26       15.43      1.87 o 
  -2   7   7       33.32       32.20      2.40 o 
  -1   7   7       90.04       88.86      3.61 o 
   0   7   7        6.52       11.08      0.87 o 
   1   7   7       10.69       11.79      0.83 o 
   2   7   7      529.92      506.44      7.57 o 
   3   7   7       96.86       88.85      2.60 o 
   4   7   7      341.21      334.95      6.85 o 
   5   7   7        8.03        6.34      1.01 o 
   6   7   7       70.52       69.26      2.97 o 
   7   7   7       12.32       15.80      1.78 o 
   8   7   7       22.74       28.91      2.45 o 
  -3   8   7       62.99       73.38      3.92 o 
  -2   8   7       11.00       13.92      1.85 o 
  -1   8   7        0.22       -0.06      0.79 o 
   0   8   7      166.11      155.94      5.07 o 
   1   8   7       33.40       33.42      1.30 o 
   2   8   7        6.24        7.96      0.83 o 
   3   8   7      154.72      164.44      3.56 o 
   4   8   7      171.21      166.84      3.79 o 
   5   8   7       53.32       54.88      2.17 o 
   6   8   7       17.76       24.07      2.28 o 
   7   8   7        0.35        0.43      0.92 o 
  -2   9   7       15.71       13.34      1.98 o 
  -1   9   7      168.72      173.21      5.93 o 
   0   9   7        7.17        6.86      1.42 o 
   1   9   7      102.22      100.25      3.27 o 
   2   9   7       24.42       22.10      1.61 o 
   3   9   7       99.84      108.90      3.02 o 
   4   9   7       15.11       16.23      1.22 o 
   5   9   7        0.01       -0.17      0.69 o 
   6   9   7       79.30       81.96      3.23 o 
   0  10   7        7.55        5.06      2.02 o 
   2  10   7        7.17        9.69      1.82 o 
   3  10   7       17.86       18.58      1.66 o 
   4  10   7        3.63        2.52      0.91 o 
   5  10   7        1.72       -0.11      0.83 o 
  -4  -8   8       24.38       27.16      2.49 o 
  -3  -8   8       45.46       56.53      5.79 o 
  -2  -8   8       31.27       28.36      4.59 o 
  -1  -8   8        5.61        1.60      2.80 o 
   0  -8   8       25.90       32.36      4.79 o 
   1  -8   8        2.40       -0.40      1.84 o 
  -5  -7   8       24.85       25.95      2.38 o 
  -4  -7   8        0.00        0.63      1.11 o 
  -3  -7   8       66.62       76.29      4.69 o 
  -2  -7   8       16.68       13.78      3.40 o 
  -1  -7   8        0.16        2.80      2.40 o 
   0  -7   8       24.56       20.49      4.59 o 
   1  -7   8        0.16       -1.38      1.90 o 
   2  -7   8       21.66       22.12      2.87 o 
  -6  -6   8        2.28        2.92      1.35 o 
  -5  -6   8       39.23       37.86      2.51 o 
  -4  -6   8        0.79        2.63      1.14 o 
  -3  -6   8       22.62       27.08      2.61 o 
  -2  -6   8        4.66        5.72      1.58 o 
  -1  -6   8       21.86       21.79      2.40 o 
   0  -6   8       87.42       93.68      6.59 o 
   1  -6   8        7.56       10.30      2.10 o 
   2  -6   8      102.63       97.84     12.28 o 
   3  -6   8        2.54        1.26      3.00 o 
   4  -6   8       60.23       54.13      6.59 o 
  -7  -5   8        0.18       -0.17      0.90 o 
  -6  -5   8        0.97       -0.48      0.71 o 
  -5  -5   8       77.42       78.12      5.29 o 
  -4  -5   8        0.04        0.05      0.58 o 
  -3  -5   8        0.92        0.99      0.49 o 
  -2  -5   8       17.43       18.34      1.69 o 
  -1  -5   8      135.53      137.81      3.60 o 
   0  -5   8        0.03       -0.42      0.75 o 
   1  -5   8       61.47       62.33      2.79 o 
   2  -5   8        0.30       -1.30      1.30 o 
   3  -5   8        1.21        0.16      1.34 o 
   4  -5   8        0.13       -0.11      1.70 o 
   5  -5   8       23.19       29.56      4.99 o 
  -7  -4   8       11.46       13.48      1.64 o 
  -6  -4   8        6.93        9.21      1.37 o 
  -5  -4   8       10.24       10.04      1.09 o 
  -4  -4   8       12.28       11.03      0.97 o 
  -3  -4   8       93.39       81.55      4.01 o 
  -2  -4   8        0.30        0.34      0.49 o 
  -1  -4   8       60.19       58.43      1.74 o 
   0  -4   8       37.94       38.94      2.08 o 
   1  -4   8      363.78      361.12      7.05 o 
   2  -4   8        0.74        0.49      0.54 o 
   3  -4   8        2.62        2.97      0.72 o 
   4  -4   8       43.50       49.78      2.57 o 
   5  -4   8        6.31        7.49      1.84 o 
  -7  -3   8        0.21        0.05      0.96 o 
  -6  -3   8        7.22        6.30      1.17 o 
  -5  -3   8       26.28       26.33      1.53 o 
  -4  -3   8       60.62       55.96      1.84 o 
  -3  -3   8       23.08       19.59      1.00 o 
  -2  -3   8      197.00      188.57      3.71 o 
  -1  -3   8       40.96       41.29      1.44 o 
   0  -3   8      110.44      112.50      2.55 o 
   1  -3   8      285.68      276.50      5.39 o 
   2  -3   8      365.44      358.63      7.26 o 
   3  -3   8       44.18       44.60      1.79 o 
   4  -3   8        0.01       -0.17      0.55 o 
   5  -3   8        5.71        5.63      0.95 o 
   6  -3   8       17.43       16.99      1.51 o 
  -7  -2   8        0.31        0.07      0.88 o 
  -6  -2   8        0.04       -0.68      0.74 o 
  -5  -2   8        5.41        5.04      1.02 o 
  -4  -2   8       72.56       77.80      2.11 o 
  -3  -2   8       31.07       26.26      1.09 o 
  -2  -2   8      262.47      275.63      4.91 o 
  -1  -2   8      213.96      188.99      3.90 o 
   0  -2   8      149.72      145.47      2.98 o 
   1  -2   8      223.34      216.82      4.05 o 
   2  -2   8        0.08        0.15      0.38 o 
   3  -2   8       94.12       87.56      2.58 o 
   4  -2   8      153.17      132.54      4.03 o 
   5  -2   8       53.23       58.89      2.22 o 
   6  -2   8        7.68        8.80      1.08 o 
   7  -2   8        1.42        0.77      1.05 o 
  -7  -1   8       15.57       13.16      1.50 o 
  -6  -1   8       68.03       72.02      2.93 o 
  -5  -1   8        6.14        7.58      0.88 o 
  -4  -1   8      107.26      103.55      2.21 o 
  -3  -1   8        7.79        6.45      0.62 o 
  -2  -1   8      247.36      240.88      4.31 o 
  -1  -1   8      253.20      280.03      4.85 o 
   0  -1   8      539.75      527.80      8.35 o 
   1  -1   8        7.18        7.11      0.75 o 
   2  -1   8        3.56        3.64      0.51 o 
   3  -1   8       25.91       23.02      1.69 o 
   4  -1   8      188.85      170.79      4.10 o 
   5  -1   8       20.23       16.27      1.21 o 
   6  -1   8       15.01       13.14      1.30 o 
   7  -1   8        4.93        3.92      1.17 o 
  -7   0   8       13.44       13.34      1.33 o 
  -6   0   8       82.34       87.31      3.62 o 
  -5   0   8       34.70       32.83      1.25 o 
  -4   0   8      117.27      112.40      3.89 o 
  -3   0   8       14.03       13.57      0.71 o 
  -2   0   8      959.57      991.36     15.53 o 
  -1   0   8       95.94      137.27      2.66 o 
   0   0   8      282.16      304.73      5.07 o 
   1   0   8      947.41      936.14     14.09 o 
   2   0   8      385.35      379.03      6.28 o 
   3   0   8      326.64      314.32      4.98 o 
   4   0   8        7.09        5.69      0.65 o 
   5   0   8       18.15       28.43      1.45 o 
   6   0   8       16.02       12.39      1.11 o 
   7   0   8       39.05       39.22      1.92 o 
  -7   1   8        6.12        4.57      1.48 o 
  -6   1   8       19.84       18.42      1.41 o 
  -5   1   8       15.42       15.25      0.86 o 
  -4   1   8       22.21       19.18      0.92 o 
  -3   1   8       14.95       12.64      0.90 o 
  -2   1   8      830.01      835.02     11.43 o 
  -1   1   8     2494.35     2620.18     31.63 o 
   0   1   8     1031.18     1045.82     15.58 o 
   1   1   8     1153.66     1187.33     15.97 o 
   2   1   8       42.05       40.31      1.09 o 
   3   1   8       93.58       93.10      2.04 o 
   4   1   8        2.65        1.40      0.42 o 
   5   1   8        6.47        4.83      0.56 o 
   6   1   8        0.80        0.76      0.55 o 
   7   1   8       76.17       75.07      2.83 o 
   8   1   8       41.97       44.14      4.39 o 
  -7   2   8        0.57        0.44      1.10 o 
  -6   2   8       32.25       32.52      2.38 o 
  -5   2   8       13.72       13.76      1.25 o 
  -4   2   8        0.71        1.12      1.07 o 
  -3   2   8      146.80      160.45      3.72 o 
  -2   2   8       11.39        9.38      0.55 o 
  -1   2   8       61.38       71.60      2.57 o 
   0   2   8     1594.92     1582.98     25.85 o 
   1   2   8      335.77      384.76      6.12 o 
   2   2   8       74.56       68.46      2.16 o 
   3   2   8      305.96      293.62      5.13 o 
   4   2   8       39.74       41.03      1.23 o 
   5   2   8        4.30        5.93      0.58 o 
   6   2   8      114.22      105.60      2.27 o 
   7   2   8       16.96       21.00      1.31 o 
   8   2   8        7.74        7.32      1.16 o 
  -6   3   8        0.71        1.92      1.07 o 
  -5   3   8       73.33       67.33      3.25 o 
  -4   3   8       27.29       28.42      1.58 o 
  -3   3   8      114.63      104.62      7.76 o 
  -2   3   8      160.07      150.89      4.25 o 
  -1   3   8       72.69       77.44      2.09 o 
   0   3   8        3.36        5.05      0.58 o 
   1   3   8      351.01      353.02      6.42 o 
   2   3   8      551.59      596.34      9.17 o 
   3   3   8      239.83      237.36      6.52 o 
   4   3   8       21.32       19.96      0.97 o 
   5   3   8      877.81      838.18     12.04 o 
   6   3   8        0.54        0.03      0.47 o 
   7   3   8       29.66       26.15      1.70 o 
   8   3   8       11.83       10.52      1.68 o 
  -6   4   8        4.77        4.44      1.75 o 
  -5   4   8       38.63       38.76      2.72 o 
  -4   4   8       23.27       22.64      1.58 o 
  -3   4   8       43.38       37.34      1.81 o 
  -2   4   8        9.27       10.50      1.11 o 
  -1   4   8       40.16       38.08      1.41 o 
   0   4   8      312.11      290.09      6.51 o 
   1   4   8        1.23        1.28      0.41 o 
   2   4   8      240.15      226.73      4.56 o 
   3   4   8       27.64       33.64      2.45 o 
   4   4   8       89.22       84.69      2.46 o 
   5   4   8       62.99       60.06      2.00 o 
   6   4   8       26.76       31.24      1.93 o 
   7   4   8        1.65        2.09      0.89 o 
   8   4   8       21.01       20.06      3.23 o 
  -5   5   8       60.49       61.48      3.47 o 
  -4   5   8      108.39      102.76      4.25 o 
  -3   5   8       10.72       12.03      1.16 o 
  -2   5   8       98.38       88.45      3.22 o 
  -1   5   8      220.77      206.68      4.10 o 
   0   5   8      140.00      139.98      3.29 o 
   1   5   8        7.47        8.14      0.91 o 
   2   5   8      145.96      163.08      3.55 o 
   3   5   8      101.82      108.75      2.76 o 
   4   5   8       40.21       33.63      1.42 o 
   5   5   8       27.36       30.32      1.60 o 
   6   5   8        4.03        5.58      0.95 o 
   7   5   8       68.26       77.20      2.94 o 
   8   5   8        4.53        4.80      1.37 o 
  -5   6   8       30.70       37.76      3.92 o 
  -4   6   8       66.86       64.12      3.50 o 
  -3   6   8       43.17       46.24      2.83 o 
  -2   6   8       19.65       20.51      1.46 o 
  -1   6   8      980.79      956.63     19.53 o 
   0   6   8        0.20        0.07      0.38 o 
   1   6   8       46.24       42.64      1.93 o 
   2   6   8      119.40      114.60      2.73 o 
   3   6   8      145.01      141.40      3.10 o 
   4   6   8      298.46      276.70      5.58 o 
   5   6   8        0.01        1.50      0.71 o 
   6   6   8      138.55      133.11      4.92 o 
   7   6   8       14.30       12.20      1.61 o 
   8   6   8        7.58        8.33      1.56 o 
  -4   7   8       21.06       30.07      3.50 o 
  -3   7   8        2.59        2.31      1.14 o 
  -2   7   8      181.62      176.03      6.63 o 
  -1   7   8        1.45        1.00      0.65 o 
   0   7   8       71.63       75.63      2.00 o 
   1   7   8       51.50       47.90      1.88 o 
   2   7   8      330.42      326.92      5.75 o 
   3   7   8       84.25       82.91      2.21 o 
   4   7   8      167.74      168.34      4.13 o 
   5   7   8       80.40       71.25      2.58 o 
   6   7   8       24.88       28.65      1.84 o 
   7   7   8       37.37       38.92      3.40 o 
  -3   8   8       27.50       30.66      3.50 o 
  -2   8   8        0.08        1.41      1.05 o 
  -1   8   8      126.44      120.62      4.60 o 
   0   8   8      402.99      394.41      8.38 o 
   1   8   8      343.47      337.72      5.83 o 
   2   8   8       25.54       25.81      1.32 o 
   3   8   8       59.21       58.09      1.85 o 
   4   8   8        6.06        5.90      0.93 o 
   5   8   8       52.94       57.63      2.45 o 
   6   8   8        6.32        2.81      1.29 o 
   7   8   8       93.36      101.41      4.23 o 
  -2   9   8        0.91        2.24      1.73 o 
  -1   9   8       32.52       32.35      2.58 o 
   0   9   8        4.65        3.91      1.22 o 
   1   9   8        6.76        8.92      1.90 o 
   2   9   8      152.16      160.01      4.67 o 
   3   9   8        0.58        0.29      0.55 o 
   4   9   8      173.07      183.08      4.14 o 
   5   9   8        4.98        4.54      0.92 o 
   6   9   8        6.11        6.93      1.33 o 
   0  10   8       35.75       39.85      3.74 o 
   2  10   8      173.21      165.03      6.36 o 
   3  10   8      109.26      108.71      3.71 o 
   4  10   8      102.64      107.94      3.01 o 
   5  10   8       20.78       23.03      1.72 o 
  -3  -8   9       10.26        9.39      3.60 o 
  -2  -8   9       17.97       10.39      3.80 o 
  -1  -8   9        0.11        1.20      2.80 o 
  -5  -7   9       20.02       23.46      2.30 o 
  -4  -7   9       12.07       12.22      1.84 o 
  -3  -7   9        5.50        6.66      3.80 o 
  -2  -7   9       31.65       31.76      4.39 o 
  -1  -7   9        0.34        0.00      2.40 o 
   0  -7   9       78.10       84.60      6.59 o 
   1  -7   9        1.61       -0.01      1.70 o 
   2  -7   9        1.88        0.20      1.66 o 
  -6  -6   9       20.86       17.47      2.42 o 
  -5  -6   9       26.59       23.45      1.82 o 
  -4  -6   9        0.05       -0.32      0.84 o 
  -3  -6   9        2.80        1.85      1.48 o 
  -2  -6   9       33.38       36.68      2.93 o 
  -1  -6   9       22.35       18.95      2.54 o 
   0  -6   9       54.80       57.07      3.89 o 
   1  -6   9        0.41        0.32      1.60 o 
   2  -6   9        6.47        5.57      1.87 o 
   3  -6   9        0.90        0.07      1.51 o 
  -6  -5   9        1.74        1.19      0.93 o 
  -5  -5   9      179.89      181.97      6.64 o 
  -4  -5   9      184.56      173.65      4.41 o 
  -3  -5   9      327.73      319.05      8.27 o 
  -2  -5   9       19.55       17.22      1.03 o 
  -1  -5   9       14.17       11.26      1.13 o 
   0  -5   9        6.27        7.96      1.25 o 
   1  -5   9       14.38       13.36      1.53 o 
   2  -5   9        7.69        5.95      1.25 o 
   3  -5   9       16.52       13.83      1.68 o 
   4  -5   9        0.00       -0.13      1.29 o 
  -7  -4   9        1.02        0.52      1.04 o 
  -6  -4   9        0.59        0.19      0.96 o 
  -5  -4   9        1.91        2.12      0.83 o 
  -4  -4   9        0.88        0.92      0.66 o 
  -3  -4   9      215.67      213.96      4.82 o 
  -2  -4   9        5.06        6.40      0.88 o 
  -1  -4   9        5.90        5.76      0.88 o 
   0  -4   9       20.96       20.00      1.09 o 
   1  -4   9       27.30       30.94      2.79 o 
   2  -4   9        3.35        4.40      0.87 o 
   3  -4   9      106.24      105.24      2.98 o 
   4  -4   9       53.43       60.92      2.11 o 
   5  -4   9        0.00        0.95      1.02 o 
  -7  -3   9        1.73        0.92      1.02 o 
  -6  -3   9       33.66       34.90      2.32 o 
  -5  -3   9        6.90        6.85      1.14 o 
  -4  -3   9        0.00       -0.16      0.62 o 
  -3  -3   9      299.82      298.01      5.00 o 
  -2  -3   9      201.69      197.98      3.96 o 
  -1  -3   9      501.76      491.54      8.18 o 
   0  -3   9        9.92        8.58      0.78 o 
   1  -3   9      316.35      304.89      6.74 o 
   2  -3   9      241.99      244.81      5.91 o 
   3  -3   9       29.46       28.22      1.53 o 
   4  -3   9        0.36        0.45      0.64 o 
   5  -3   9        2.88        3.17      0.88 o 
   6  -3   9        0.22        0.70      0.76 o 
  -7  -2   9        8.45        8.52      1.38 o 
  -6  -2   9       13.45       11.19      1.38 o 
  -5  -2   9       36.74       38.27      5.11 o 
  -4  -2   9       23.04       23.42      1.20 o 
  -3  -2   9      110.45      115.74      2.48 o 
  -2  -2   9        7.00        9.77      0.83 o 
  -1  -2   9      262.17      273.46      4.95 o 
   0  -2   9      129.48      133.88      2.87 o 
   1  -2   9      317.53      307.62      6.16 o 
   2  -2   9       95.14       93.80      2.68 o 
   3  -2   9       36.76       32.68      1.57 o 
   4  -2   9        0.18        0.58      0.62 o 
   5  -2   9       39.48       37.30      1.82 o 
   6  -2   9       60.06       59.97      2.40 o 
  -7  -1   9       11.25       13.16      1.47 o 
  -6  -1   9       12.38       16.18      2.73 o 
  -5  -1   9       67.43       66.41      2.99 o 
  -4  -1   9      320.29      325.39      6.89 o 
  -3  -1   9        0.11       -0.22      0.44 o 
  -2  -1   9       10.81       14.29      0.82 o 
  -1  -1   9      104.20       94.76      2.20 o 
   0  -1   9      238.96      242.25      4.40 o 
   1  -1   9        2.11        3.76      0.53 o 
   2  -1   9       19.77       17.18      0.94 o 
   3  -1   9      156.34      151.30      3.86 o 
   4  -1   9       69.75       59.99      2.41 o 
   5  -1   9       54.12       47.87      3.42 o 
   6  -1   9      107.40       97.65      3.11 o 
   7  -1   9       11.09       12.27      1.32 o 
  -7   0   9       23.05       23.78      1.64 o 
  -6   0   9       13.66       14.32      1.31 o 
  -5   0   9       25.51       24.29      1.22 o 
  -4   0   9      261.36      259.74      4.84 o 
  -3   0   9        3.95       12.96      5.29 o 
  -2   0   9      199.73      201.23      3.71 o 
  -1   0   9      593.33      585.79      9.18 o 
   0   0   9      436.84      456.70      8.08 o 
   1   0   9      766.38      738.64     11.41 o 
   2   0   9       26.74       26.60      1.01 o 
   3   0   9      235.90      231.91      4.23 o 
   4   0   9       30.69       34.56      1.88 o 
   5   0   9      121.64      115.54      3.53 o 
   6   0   9        1.30        2.08      0.78 o 
   7   0   9       10.11        9.58      1.17 o 
  -7   1   9        0.24        2.00      2.00 o 
  -6   1   9       80.19       83.80      2.67 o 
  -5   1   9       48.85       48.98      1.85 o 
  -4   1   9      187.84      170.02      3.48 o 
  -3   1   9      179.36      171.66      3.34 o 
  -2   1   9       71.82       71.03      1.52 o 
  -1   1   9      575.03      595.01      7.68 o 
   0   1   9      190.10      203.73      3.20 o 
   1   1   9       45.32       51.35      1.38 o 
   2   1   9       15.10       18.62      0.95 o 
   3   1   9       12.56       19.06      0.88 o 
   4   1   9      393.10      371.10      9.18 o 
   5   1   9        9.36       10.10      0.73 o 
   6   1   9       14.66       13.66      1.38 o 
   7   1   9        8.13        9.19      1.11 o 
   8   1   9        2.98        1.54      0.88 o 
  -7   2   9        0.09        0.66      1.14 o 
  -6   2   9        7.95       10.23      1.27 o 
  -5   2   9       10.20        9.61      1.12 o 
  -4   2   9      208.30      200.71      7.29 o 
  -3   2   9      418.12      375.13      8.60 o 
  -2   2   9      460.86      437.03      7.05 o 
  -1   2   9       86.84       96.31      2.32 o 
   0   2   9       59.38       52.14      1.57 o 
   1   2   9      174.88      180.29      4.26 o 
   2   2   9      133.59      130.25      3.98 o 
   3   2   9       85.50       74.42      2.00 o 
   4   2   9      215.75      208.67      3.63 o 
   5   2   9      230.91      224.42      3.99 o 
   6   2   9        8.45        6.58      0.67 o 
   7   2   9      121.09      119.60      3.40 o 
   8   2   9        1.52        1.57      0.87 o 
  -6   3   9        2.46        2.26      1.19 o 
  -5   3   9        6.24        6.88      1.06 o 
  -4   3   9        6.26        5.52      0.91 o 
  -3   3   9        1.78        3.14      0.85 o 
  -2   3   9      263.19      247.66      9.04 o 
  -1   3   9      112.75      108.42      2.66 o 
   0   3   9      277.51      275.15      6.22 o 
   1   3   9      687.03      755.87     15.14 o 
   2   3   9       16.28       15.02      0.91 o 
   3   3   9       25.12       20.95      1.17 o 
   4   3   9       18.21       16.85      1.16 o 
   5   3   9       13.79       12.55      0.92 o 
   6   3   9        0.05       -0.07      0.52 o 
   7   3   9       17.15       15.62      1.28 o 
   8   3   9       49.76       53.91      8.39 o 
  -6   4   9       38.42       44.87      4.01 o 
  -5   4   9       26.03       27.07      2.37 o 
  -4   4   9       80.52       78.63      2.86 o 
  -3   4   9       67.87       66.65      2.78 o 
  -2   4   9     2448.96     2336.35     44.57 o 
  -1   4   9      325.61      309.77      6.01 o 
   0   4   9      752.32      687.96     13.97 o 
   1   4   9        2.34        2.02      0.57 o 
   2   4   9        2.69        0.84      0.44 o 
   3   4   9       47.34       50.48      1.78 o 
   4   4   9      536.63      535.37      8.89 o 
   5   4   9       34.82       30.00      1.46 o 
   6   4   9        2.29        1.38      0.64 o 
   7   4   9       21.79       21.38      1.76 o 
   8   4   9        9.13        8.95      1.64 o 
  -5   5   9        0.74        0.17      0.96 o 
  -4   5   9       34.45       31.36      2.44 o 
  -3   5   9       12.88       14.66      1.27 o 
  -2   5   9        2.06        0.67      0.78 o 
  -1   5   9       58.14       57.34      2.68 o 
   0   5   9       54.22       56.82      2.25 o 
   1   5   9       69.56       74.74      2.61 o 
   2   5   9       18.60       21.49      1.38 o 
   3   5   9      309.75      303.36      6.95 o 
   4   5   9        6.75        6.63      0.80 o 
   5   5   9      181.50      184.12      4.76 o 
   6   5   9        3.90        4.05      0.95 o 
   7   5   9       24.85       24.23      1.90 o 
   8   5   9        0.64        0.05      1.06 o 
  -4   6   9        4.12        4.36      1.31 o 
  -3   6   9       14.59       18.85      2.01 o 
  -2   6   9      121.72      117.21      3.58 o 
  -1   6   9      368.38      338.05     10.14 o 
   0   6   9      662.48      629.42     13.20 o 
   1   6   9       47.21       43.68      2.02 o 
   2   6   9      490.70      453.68      8.33 o 
   3   6   9       98.06       96.83      2.44 o 
   4   6   9      620.33      579.95      9.98 o 
   5   6   9      357.90      351.62      7.34 o 
   6   6   9       36.00       36.82      1.98 o 
   7   6   9       12.28       12.05      1.82 o 
   8   6   9        0.23        0.01      1.16 o 
  -4   7   9       18.03       16.53      2.82 o 
  -3   7   9        3.55        3.98      1.42 o 
  -2   7   9       90.00       89.79      3.92 o 
  -1   7   9       99.88       92.53      3.15 o 
   0   7   9       63.27       63.72      2.85 o 
   1   7   9      250.18      244.01      6.63 o 
   2   7   9       23.50       25.13      1.16 o 
   3   7   9       66.55       65.33      1.99 o 
   4   7   9       14.02       15.19      1.50 o 
   5   7   9       13.64       10.55      1.15 o 
   6   7   9        4.66        5.21      1.04 o 
   7   7   9      104.36      116.60      4.70 o 
  -3   8   9       75.99       75.88      5.14 o 
  -2   8   9        7.55        8.94      1.68 o 
  -1   8   9        6.85        6.93      1.38 o 
   0   8   9       39.76       47.05      2.23 o 
   1   8   9       21.03       23.78      1.29 o 
   2   8   9        1.09        1.50      0.64 o 
   3   8   9       72.86       71.86      2.31 o 
   4   8   9      145.59      145.82      3.84 o 
   5   8   9       79.45       81.01      3.69 o 
   6   8   9      108.58      124.08      4.28 o 
   7   8   9      101.27      120.37      6.57 o 
  -1   9   9        3.46        0.86      1.14 o 
   0   9   9      126.38      119.08      4.61 o 
   1   9   9       71.22       67.81      3.26 o 
   2   9   9      133.57      131.30      3.48 o 
   3   9   9       42.02       41.69      1.80 o 
   4   9   9       82.32       84.64      2.59 o 
   5   9   9        0.01       -0.18      0.66 o 
   6   9   9       53.22       58.54      2.42 o 
   1  10   9       22.12       29.36      4.59 o 
   2  10   9        4.08        3.56      2.10 o 
   3  10   9      100.56      111.23      4.24 o 
   4  10   9       27.03       30.90      1.59 o 
   5  10   9        8.72        5.59      2.60 o 
  -4  -7  10       80.97       89.53      4.07 o 
  -3  -7  10       11.83        9.01      2.20 o 
  -2  -7  10       15.61        9.59      3.20 o 
  -1  -7  10        7.25        5.39      3.00 o 
   0  -7  10       37.03       41.75      4.99 o 
   1  -7  10       12.51       13.00      3.70 o 
  -5  -6  10        5.45        3.66      1.32 o 
  -4  -6  10       53.63       57.37      2.58 o 
  -3  -6  10       52.74       55.99      2.86 o 
  -2  -6  10       16.33       16.72      2.11 o 
  -1  -6  10        1.18        1.20      2.20 o 
   0  -6  10        1.22        0.96      2.00 o 
   1  -6  10       11.90       14.57      2.39 o 
   2  -6  10       40.51       38.75      4.59 o 
   3  -6  10        4.66        5.40      2.02 o 
  -6  -5  10       31.19       30.65      2.07 o 
  -5  -5  10      126.31      133.02      4.63 o 
  -4  -5  10        3.55        3.18      1.12 o 
  -3  -5  10        2.89        3.45      0.81 o 
  -2  -5  10       91.73       96.78      5.20 o 
  -1  -5  10       16.50       16.30      1.03 o 
   0  -5  10       46.68       51.60      2.61 o 
   1  -5  10       60.44       62.12      2.96 o 
   2  -5  10       29.75       29.27      5.69 o 
   3  -5  10        0.15       -0.41      1.00 o 
   4  -5  10        8.61       10.91      1.60 o 
  -6  -4  10        5.02        5.79      1.26 o 
  -5  -4  10       10.74        9.05      1.18 o 
  -4  -4  10       40.15       44.88      2.26 o 
  -3  -4  10       21.81       22.33      1.43 o 
  -2  -4  10      100.80       98.26      2.85 o 
  -1  -4  10       11.92       11.94      0.92 o 
   0  -4  10      171.46      164.63      9.23 o 
   1  -4  10        0.86        0.68      0.58 o 
   2  -4  10       35.79       38.26      2.31 o 
   3  -4  10       10.38       11.67      1.10 o 
   4  -4  10      100.97      106.71      3.17 o 
   5  -4  10        4.49        4.14      1.34 o 
  -7  -3  10        0.51        0.51      0.96 o 
  -6  -3  10       20.16       19.38      1.98 o 
  -5  -3  10      223.35      230.54      6.20 o 
  -4  -3  10       22.39       21.11      1.39 o 
  -3  -3  10      174.96      171.44      3.69 o 
  -2  -3  10       57.80       56.69      1.85 o 
  -1  -3  10        3.63        2.88      0.63 o 
   0  -3  10        1.27        0.98      0.57 o 
   1  -3  10       52.25       50.99      1.72 o 
   2  -3  10        6.23        4.66      0.83 o 
   3  -3  10       18.91       19.91      1.36 o 
   4  -3  10        9.51        8.13      1.01 o 
   5  -3  10       41.10       41.59      2.97 o 
   6  -3  10        3.09        4.23      1.18 o 
  -7  -2  10       13.58       15.57      1.63 o 
  -6  -2  10       89.52       84.77      3.34 o 
  -5  -2  10      419.29      403.97      9.40 o 
  -4  -2  10       95.25       92.06      2.71 o 
  -3  -2  10      130.50      129.06      2.95 o 
  -2  -2  10      216.35      230.30      4.42 o 
  -1  -2  10       69.85       79.05      2.46 o 
   0  -2  10      110.51      103.15      3.09 o 
   1  -2  10      139.10      144.25      3.59 o 
   2  -2  10      251.39      234.76      4.55 o 
   3  -2  10        0.75        1.55      0.65 o 
   4  -2  10      152.62      131.71      8.99 o 
   5  -2  10        2.25        1.50      0.73 o 
   6  -2  10       60.60       70.27      2.88 o 
  -7  -1  10        0.55       -0.12      0.91 o 
  -6  -1  10        0.23        0.28      0.79 o 
  -5  -1  10       86.17       83.91      3.08 o 
  -4  -1  10       79.12       73.66      4.87 o 
  -3  -1  10        4.18        4.31      0.66 o 
  -2  -1  10       34.00       33.90      1.29 o 
  -1  -1  10      150.90      145.77      3.06 o 
   0  -1  10        4.61        2.90      0.57 o 
   1  -1  10       49.42       38.07      1.93 o 
   2  -1  10      117.32      121.33      2.86 o 
   3  -1  10       42.66       34.99      1.48 o 
   4  -1  10       62.33       61.08      2.23 o 
   5  -1  10       11.81       10.38      1.08 o 
   6  -1  10       10.62        9.21      1.13 o 
   7  -1  10        3.22        2.39      0.95 o 
  -7   0  10        4.39        4.49      1.70 o 
  -6   0  10        0.29        0.87      0.77 o 
  -5   0  10      123.54      128.00      3.55 o 
  -4   0  10      543.73      541.07      8.93 o 
  -3   0  10      690.62      670.32     10.56 o 
  -2   0  10       18.18       15.84      0.89 o 
  -1   0  10      289.17      253.30      4.53 o 
   0   0  10        4.07        4.47      0.87 o 
   1   0  10     1081.92     1067.34     16.18 o 
   2   0  10      289.17      311.88      5.98 o 
   3   0  10        0.36        1.52      0.51 o 
   4   0  10      217.62      191.26      4.64 o 
   5   0  10        4.95        1.74      0.72 o 
   6   0  10      126.59      119.14      3.53 o 
   7   0  10        9.29       13.22      1.33 o 
  -7   1  10        0.12        1.60      1.80 o 
  -6   1  10       49.79       58.21      2.24 o 
  -5   1  10       42.15       38.44      2.45 o 
  -4   1  10       45.49       43.31      1.89 o 
  -3   1  10      186.95      182.32      4.99 o 
  -2   1  10       18.83       19.44      1.06 o 
  -1   1  10       13.03       14.25      0.80 o 
   0   1  10       99.26      113.26      3.17 o 
   1   1  10       64.31       64.24      1.50 o 
   2   1  10       38.02       40.47      1.55 o 
   3   1  10       27.11       28.63      2.13 o 
   4   1  10       59.21       57.14      1.63 o 
   5   1  10        6.68        6.52      0.67 o 
   6   1  10       69.36       62.91      2.31 o 
   7   1  10        5.19        5.00      0.96 o 
  -6   2  10       45.08       49.21      2.47 o 
  -5   2  10       14.37       13.48      1.33 o 
  -4   2  10        2.11        1.36      0.75 o 
  -3   2  10      737.88      720.58     15.02 o 
  -2   2  10        0.05       -0.07      0.40 o 
  -1   2  10      442.63      403.92      7.47 o 
   0   2  10      172.79      176.25      4.87 o 
   1   2  10      402.94      371.82      6.98 o 
   2   2  10       34.17       28.50      2.10 o 
   3   2  10     1605.49     1598.00     23.57 o 
   4   2  10       22.68       25.82      1.35 o 
   5   2  10       70.64       79.51      1.87 o 
   6   2  10        0.21        0.40      0.46 o 
   7   2  10        4.91        7.49      1.33 o 
   8   2  10        3.21        3.19      1.03 o 
  -6   3  10       11.63       12.24      1.78 o 
  -5   3  10       10.02       10.89      1.28 o 
  -4   3  10        0.01       -0.09      0.63 o 
  -3   3  10       59.96       54.79      2.65 o 
  -2   3  10       65.11       60.58      2.49 o 
  -1   3  10      149.38      140.80      3.76 o 
   0   3  10      122.69      104.80      3.14 o 
   1   3  10       89.94       83.34      2.76 o 
   2   3  10       34.93       39.34      1.51 o 
   3   3  10       12.80       13.54      1.36 o 
   4   3  10      424.10      419.67     10.72 o 
   5   3  10       54.79       50.16      1.87 o 
   6   3  10       18.25       14.51      1.05 o 
   7   3  10        0.39        0.52      0.66 o 
   8   3  10       42.00       53.73      4.79 o 
  -5   4  10       14.78       17.80      2.06 o 
  -4   4  10      168.55      176.23      4.76 o 
  -3   4  10        0.25        1.03      0.94 o 
  -2   4  10        1.47        2.05      0.75 o 
  -1   4  10       67.52       58.46      3.15 o 
   0   4  10      326.35      313.55      7.16 o 
   1   4  10      223.49      204.93      5.19 o 
   2   4  10       24.50       27.52      1.28 o 
   3   4  10      749.01      700.61     12.37 o 
   4   4  10      170.30      170.68      4.10 o 
   5   4  10       49.49       50.60      2.12 o 
   6   4  10       17.85       19.68      1.35 o 
   7   4  10       26.74       31.30      2.34 o 
   8   4  10        0.14        0.04      0.96 o 
  -5   5  10       13.99       14.24      2.68 o 
  -4   5  10        1.85        2.66      1.06 o 
  -3   5  10        3.96        4.49      0.95 o 
  -2   5  10      181.88      168.16      5.05 o 
  -1   5  10      498.91      470.85     10.67 o 
   0   5  10        0.45        1.08      0.63 o 
   1   5  10      439.78      427.81      9.42 o 
   2   5  10        8.46        8.61      0.78 o 
   3   5  10      202.29      189.97      5.13 o 
   4   5  10      133.41      132.33      3.16 o 
   5   5  10      250.97      241.46      5.22 o 
   6   5  10       68.01       71.04      2.68 o 
   7   5  10       11.22       12.33      1.38 o 
   8   5  10       31.64       36.51      2.74 o 
  -4   6  10       53.21       53.68      3.39 o 
  -3   6  10       31.35       33.91      2.53 o 
  -2   6  10       98.39      102.34      4.07 o 
  -1   6  10        0.05        0.18      0.58 o 
   0   6  10      211.43      206.42      5.37 o 
   1   6  10      156.55      155.27      4.46 o 
   2   6  10       17.15       15.27      1.27 o 
   3   6  10      122.99      118.70      3.10 o 
   4   6  10       21.58       22.74      1.28 o 
   5   6  10       41.53       46.38      2.11 o 
   6   6  10        4.34        4.37      0.98 o 
   7   6  10        1.12        0.85      0.87 o 
  -3   7  10        2.10        2.96      1.17 o 
  -2   7  10       79.25       76.74      3.65 o 
  -1   7  10       15.79       14.20      1.35 o 
   0   7  10       51.85       45.67      2.40 o 
   1   7  10      164.70      161.51      4.75 o 
   2   7  10      133.55      125.84      4.06 o 
   3   7  10      220.65      211.75      4.32 o 
   4   7  10        5.82        6.48      0.92 o 
   5   7  10      337.83      326.57      7.93 o 
   6   7  10       14.81       12.43      1.35 o 
   7   7  10       18.88       22.46      2.74 o 
  -2   8  10       22.80       24.77      2.37 o 
  -1   8  10        0.00        0.01      0.77 o 
   0   8  10       51.71       48.46      2.25 o 
   1   8  10       38.55       38.26      3.98 o 
   2   8  10       80.96       82.29      2.58 o 
   3   8  10      103.91      107.25      2.77 o 
   4   8  10       41.56       39.62      1.87 o 
   5   8  10        0.03       -0.03      0.72 o 
   6   8  10        1.79        1.84      0.88 o 
   7   8  10        1.63        1.84      1.09 o 
  -1   9  10       39.62       40.23      2.91 o 
   0   9  10       31.92       37.83      2.65 o 
   1   9  10        8.10        7.09      1.23 o 
   2   9  10      152.98      151.85      3.89 o 
   3   9  10        0.60        0.69      0.49 o 
   4   9  10        1.77        1.67      0.76 o 
   5   9  10       47.90       49.86      2.31 o 
   6   9  10       15.01       12.73      1.53 o 
   1  10  10       13.16       15.43      2.59 o 
   2  10  10       11.17        8.17      3.80 o 
   3  10  10       13.01       13.72      1.49 o 
   4  10  10       14.77       13.26      1.39 o 
  -3  -7  11        7.35        5.68      2.30 o 
  -2  -7  11       36.89       39.15      5.39 o 
  -1  -7  11        1.21       -1.60      2.60 o 
   0  -7  11        1.05        1.40      2.60 o 
  -4  -6  11        1.42        1.03      1.17 o 
  -3  -6  11        0.92        0.89      1.06 o 
  -2  -6  11       51.51       54.01      2.76 o 
  -1  -6  11        0.40        0.59      1.21 o 
   0  -6  11        1.81        2.70      1.90 o 
   1  -6  11       46.87       49.48      4.01 o 
   2  -6  11       28.74       22.92      3.60 o 
  -5  -5  11        3.31        4.67      1.08 o 
  -4  -5  11       12.42       14.06      1.28 o 
  -3  -5  11        4.10        2.81      0.86 o 
  -2  -5  11       25.90       29.98      1.55 o 
  -1  -5  11       11.79       10.36      0.92 o 
   0  -5  11       77.81       80.14      2.54 o 
   1  -5  11        2.63        2.89      1.19 o 
   2  -5  11       39.03       38.58      2.49 o 
   3  -5  11        0.14        0.00      1.11 o 
  -6  -4  11      114.87      116.15      5.06 o 
  -5  -4  11       61.97       60.75      2.76 o 
  -4  -4  11      165.54      160.43      4.23 o 
  -3  -4  11        3.14        2.96      1.01 o 
  -2  -4  11       10.19        9.56      0.96 o 
  -1  -4  11        9.57        8.72      0.91 o 
   0  -4  11      362.67      369.63      6.66 o 
   1  -4  11        6.93        5.25      0.94 o 
   2  -4  11       10.67       11.78      1.14 o 
   3  -4  11       36.33       34.21      3.78 o 
   4  -4  11        5.20        6.02      0.99 o 
  -6  -3  11        3.38        2.85      1.09 o 
  -5  -3  11        1.49        1.29      0.99 o 
  -4  -3  11       12.64       13.38      1.25 o 
  -3  -3  11       37.13       40.21      1.83 o 
  -2  -3  11        0.52       -0.06      0.54 o 
  -1  -3  11        2.93        3.01      0.66 o 
   0  -3  11      141.15      141.25      4.86 o 
   1  -3  11      187.02      187.65      6.03 o 
   2  -3  11        0.07       -0.60      0.60 o 
   3  -3  11        6.70        5.40      0.93 o 
   4  -3  11       21.22       23.72      2.00 o 
   5  -3  11       20.79       21.96      1.58 o 
  -6  -2  11        0.02       -0.40      0.84 o 
  -5  -2  11       76.96       76.64      3.04 o 
  -4  -2  11       87.89       87.07      3.39 o 
  -3  -2  11        1.88        1.89      0.65 o 
  -2  -2  11      259.73      257.91      4.91 o 
  -1  -2  11       25.07       23.08      1.31 o 
   0  -2  11      462.90      433.28      8.29 o 
   1  -2  11      205.36      202.14      4.11 o 
   2  -2  11       56.77       59.79      1.92 o 
   3  -2  11       35.37       30.39      1.63 o 
   4  -2  11       28.41       33.81      1.82 o 
   5  -2  11       30.78       26.38      2.26 o 
   6  -2  11       64.81       87.32      3.30 o 
  -6  -1  11        8.67        6.63      1.17 o 
  -5  -1  11      145.65      163.33      4.72 o 
  -4  -1  11        4.04        4.20      0.80 o 
  -3  -1  11       95.92      101.47      2.51 o 
  -2  -1  11       37.45       38.09      1.57 o 
  -1  -1  11        6.15        5.46      0.69 o 
   0  -1  11        1.39        1.73      0.54 o 
   1  -1  11       49.45       54.74      2.90 o 
   2  -1  11        0.23        0.52      0.51 o 
   3  -1  11        6.64        4.49      1.13 o 
   4  -1  11        0.08        0.48      0.65 o 
   5  -1  11       24.03       22.73      1.75 o 
   6  -1  11        0.29        0.95      0.78 o 
  -6   0  11       12.90       15.33      1.24 o 
  -5   0  11       46.69       50.34      3.26 o 
  -4   0  11      112.73      117.45      3.13 o 
  -3   0  11      111.17      110.95      2.96 o 
  -2   0  11        0.02        0.13      0.44 o 
  -1   0  11       16.48       16.51      1.13 o 
   0   0  11      195.74      187.64      3.65 o 
   1   0  11        0.16        0.98      0.48 o 
   2   0  11      615.37      567.12     10.47 o 
   3   0  11       10.45        9.04      0.77 o 
   4   0  11       28.33       32.60      1.99 o 
   5   0  11        2.47        2.21      0.74 o 
   6   0  11       39.92       43.90      2.07 o 
   7   0  11        4.60        4.25      1.06 o 
  -6   1  11        4.61        7.10      1.16 o 
  -5   1  11       11.87       10.56      1.22 o 
  -4   1  11       16.01       14.55      1.58 o 
  -3   1  11      290.76      293.89      7.25 o 
  -2   1  11      266.71      269.15      5.47 o 
  -1   1  11      500.19      490.63      8.91 o 
   0   1  11      117.00      116.50      2.46 o 
   1   1  11       77.68       73.44      2.30 o 
   2   1  11      412.89      437.04      7.30 o 
   3   1  11        8.63       11.41      0.92 o 
   4   1  11        5.13        5.37      0.64 o 
   5   1  11       24.88       27.94      1.15 o 
   6   1  11       35.13       33.79      1.74 o 
   7   1  11        0.55        0.49      0.79 o 
  -6   2  11        0.53        1.94      0.93 o 
  -5   2  11      146.60      158.68      4.47 o 
  -4   2  11        2.73        1.21      0.79 o 
  -3   2  11        7.92        7.54      1.10 o 
  -2   2  11      233.16      230.87      7.48 o 
  -1   2  11      416.91      383.92     10.94 o 
   0   2  11        2.74        3.35      0.59 o 
   1   2  11      109.48      101.99      2.69 o 
   2   2  11      341.16      307.17      5.50 o 
   3   2  11       22.80       18.40      2.24 o 
   4   2  11       35.08       35.43      2.05 o 
   5   2  11       96.72      103.40      2.20 o 
   6   2  11       29.29       33.36      1.69 o 
   7   2  11        0.00       -0.08      0.63 o 
  -6   3  11       18.26       20.01      2.26 o 
  -5   3  11       51.44       57.56      2.57 o 
  -4   3  11       84.00       81.32      3.36 o 
  -3   3  11        0.01       -0.14      0.65 o 
  -2   3  11       33.12       29.96      1.83 o 
  -1   3  11      117.66      111.19      3.31 o 
   0   3  11      199.50      198.07      5.21 o 
   1   3  11        0.51        0.45      0.48 o 
   2   3  11       74.58       63.51      2.10 o 
   3   3  11      348.34      333.60      6.68 o 
   4   3  11      907.26      905.27     22.22 o 
   5   3  11       29.63       30.11      1.54 o 
   6   3  11      127.64      133.09      3.49 o 
   7   3  11        5.76        4.47      0.89 o 
  -5   4  11       14.38       15.57      2.35 o 
  -4   4  11        0.31        0.06      0.67 o 
  -3   4  11       38.85       36.24      3.32 o 
  -2   4  11        5.66        7.83      1.14 o 
  -1   4  11       65.21       61.01      3.24 o 
   0   4  11       52.56       47.96      2.08 o 
   1   4  11       94.41       83.56      3.59 o 
   2   4  11       54.89       53.54      1.88 o 
   3   4  11        9.81        9.50      0.94 o 
   4   4  11       63.73       69.29      4.95 o 
   5   4  11        5.86        4.25      1.01 o 
   6   4  11        2.39        2.04      0.77 o 
   7   4  11       23.60       24.89      1.77 o 
  -5   5  11       34.53       28.62      3.60 o 
  -4   5  11       19.99       20.50      2.51 o 
  -3   5  11       96.71       98.30      3.80 o 
  -2   5  11       22.49       22.39      1.75 o 
  -1   5  11       78.47       83.65      3.22 o 
   0   5  11      273.89      261.80      6.46 o 
   1   5  11      171.70      154.28      4.40 o 
   2   5  11        1.16        0.48      0.46 o 
   3   5  11       25.74       25.85      1.64 o 
   4   5  11      230.55      219.81      4.99 o 
   5   5  11        0.17       -0.05      0.51 o 
   6   5  11       18.13       18.53      1.48 o 
   7   5  11        2.69        1.68      0.92 o 
  -4   6  11        0.02        0.32      1.21 o 
  -3   6  11        1.18        0.11      0.88 o 
  -2   6  11       89.94       96.65      4.24 o 
  -1   6  11       19.37       17.66      1.62 o 
   0   6  11      132.71      129.03      5.22 o 
   1   6  11       83.98       78.25      2.93 o 
   2   6  11      130.40      120.73      3.90 o 
   3   6  11      132.07      129.18      3.37 o 
   4   6  11       19.07       15.69      1.17 o 
   5   6  11       19.65       21.90      1.53 o 
   6   6  11       15.56       19.48      1.62 o 
   7   6  11        0.08        0.35      0.83 o 
  -3   7  11       33.88       36.83      3.67 o 
  -2   7  11       24.95       24.27      2.14 o 
  -1   7  11       20.87       17.18      2.40 o 
   0   7  11        0.12        0.94      1.15 o 
   1   7  11      503.31      503.69     11.29 o 
   2   7  11      190.63      170.71      5.06 o 
   3   7  11      122.47      123.08      3.30 o 
   4   7  11        8.00        7.89      1.15 o 
   5   7  11        3.47        4.11      0.96 o 
   6   7  11       25.05       23.47      1.77 o 
   7   7  11       16.11       19.43      1.93 o 
  -2   8  11       69.32       72.80      4.87 o 
  -1   8  11       44.04       43.90      2.82 o 
   0   8  11       71.21       65.45      7.09 o 
   1   8  11        0.14       -0.09      1.05 o 
   2   8  11        1.49        2.13      0.94 o 
   3   8  11       36.50       38.98      2.22 o 
   4   8  11       65.70       65.00      2.47 o 
   5   8  11        0.02        1.34      0.80 o 
   6   8  11        8.83        8.12      1.25 o 
  -1   9  11        5.27        4.11      1.87 o 
   0   9  11       15.88       14.07      2.33 o 
   1   9  11       36.25       39.06      2.32 o 
   2   9  11        6.57        6.24      1.06 o 
   3   9  11      315.59      310.40      7.20 o 
   4   9  11       13.92       15.69      1.28 o 
   5   9  11       22.00       25.26      1.74 o 
   2  10  11       67.63       75.93      4.58 o 
   3  10  11       40.59       40.46      2.35 o 
  -4  -6  12        7.07        5.75      1.52 o 
  -3  -6  12        3.88        4.32      1.33 o 
  -2  -6  12        2.43        2.22      1.51 o 
  -1  -6  12       93.84      110.26      6.59 o 
   0  -6  12        0.05       -0.76      1.37 o 
   1  -6  12       16.61       19.18      2.88 o 
  -5  -5  12       28.67       25.38      1.88 o 
  -4  -5  12       45.19       49.27      2.25 o 
  -3  -5  12        4.34        3.46      0.91 o 
  -2  -5  12       52.09       63.31      2.34 o 
  -1  -5  12        0.24       -0.32      0.61 o 
   0  -5  12        2.16        0.31      0.70 o 
   1  -5  12        1.34        1.17      1.17 o 
   2  -5  12        9.56       10.56      1.61 o 
   3  -5  12        1.85        1.18      1.93 o 
  -5  -4  12       22.38       20.56      1.75 o 
  -4  -4  12        9.02       10.44      1.29 o 
  -3  -4  12       12.62       11.19      1.18 o 
  -2  -4  12        0.21        0.44      0.66 o 
  -1  -4  12       86.36       88.27      3.58 o 
   0  -4  12       36.65       41.05      1.70 o 
   1  -4  12        5.82        3.75      0.93 o 
   2  -4  12       26.77       27.88      1.67 o 
   3  -4  12       31.31       33.28      3.28 o 
   4  -4  12        8.68       10.50      1.15 o 
  -6  -3  12       13.69       12.30      1.54 o 
  -5  -3  12        1.33        0.46      0.93 o 
  -4  -3  12       34.45       38.52      2.34 o 
  -3  -3  12       29.86       29.09      1.64 o 
  -2  -3  12       19.56       21.09      1.27 o 
  -1  -3  12       11.73       12.92      1.06 o 
   0  -3  12      302.89      302.14      5.74 o 
   1  -3  12      197.79      197.56      5.63 o 
   2  -3  12       70.69       69.12      4.04 o 
   3  -3  12       27.74       30.77      1.74 o 
   4  -3  12        2.04        2.69      0.93 o 
   5  -3  12        9.70       10.40      1.27 o 
  -6  -2  12        8.64       10.61      1.42 o 
  -5  -2  12       60.15       58.03      2.63 o 
  -4  -2  12        4.22        6.36      1.14 o 
  -3  -2  12        8.69        7.91      0.90 o 
  -2  -2  12        7.32        7.48      0.81 o 
  -1  -2  12       14.18       14.67      1.03 o 
   0  -2  12        2.07        2.64      0.69 o 
   1  -2  12      417.39      409.05      7.26 o 
   2  -2  12        0.94        0.45      0.57 o 
   3  -2  12        0.37        0.26      0.66 o 
   4  -2  12        8.92        9.46      1.76 o 
   5  -2  12       24.06       29.00      4.15 o 
  -6  -1  12       27.85       28.69      1.94 o 
  -5  -1  12       47.48       52.17      2.83 o 
  -4  -1  12        2.49        2.31      0.98 o 
  -3  -1  12       82.74       83.40      2.27 o 
  -2  -1  12       31.72       28.28      1.30 o 
  -1  -1  12        0.24        0.01      0.49 o 
   0  -1  12       23.02       21.90      1.15 o 
   1  -1  12      141.65      143.03      4.42 o 
   2  -1  12       61.01       61.36      1.93 o 
   3  -1  12        8.74        8.95      0.90 o 
   4  -1  12       86.55       81.72      2.83 o 
   5  -1  12       55.04       56.86      3.80 o 
   6  -1  12       19.41       22.71      2.67 o 
  -6   0  12       16.44       17.66      2.19 o 
  -5   0  12        2.33        3.21      0.74 o 
  -4   0  12        5.34        4.38      0.81 o 
  -3   0  12      167.07      176.33      4.70 o 
  -2   0  12      205.63      203.60      3.96 o 
  -1   0  12       12.80        8.44      0.73 o 
   0   0  12      214.70      202.10      4.21 o 
   1   0  12      100.87       90.19      2.29 o 
   2   0  12       11.14        7.52      0.79 o 
   3   0  12      134.89      128.49      3.27 o 
   4   0  12       65.08       72.05      2.19 o 
   5   0  12        5.15        3.59      0.86 o 
   6   0  12       16.93       18.43      1.49 o 
  -6   1  12       18.71       18.40      2.26 o 
  -5   1  12       87.95       82.59      3.43 o 
  -4   1  12       19.87       19.42      1.69 o 
  -3   1  12      100.50      101.69      3.60 o 
  -2   1  12      734.84      730.81     15.40 o 
  -1   1  12       71.05       72.06      2.32 o 
   0   1  12       32.05       29.02      1.49 o 
   1   1  12       16.32       17.43      1.14 o 
   2   1  12       19.26       16.87      1.27 o 
   3   1  12      108.88      107.41      2.59 o 
   4   1  12       22.93       20.41      1.05 o 
   5   1  12       21.35       23.37      1.88 o 
   6   1  12        4.45        3.86      0.87 o 
   7   1  12       31.81       29.61      2.65 o 
  -6   2  12       15.18       14.43      1.56 o 
  -5   2  12       20.80       27.41      2.13 o 
  -4   2  12       11.17       11.22      1.80 o 
  -3   2  12       24.97       28.63      2.39 o 
  -2   2  12       79.13       74.70      3.66 o 
  -1   2  12       86.06       89.80      5.86 o 
   0   2  12      164.89      153.99      4.76 o 
   1   2  12      139.86      131.75      3.49 o 
   2   2  12       10.51        9.56      0.96 o 
   3   2  12       54.05       52.12      4.93 o 
   4   2  12        0.98        1.52      0.58 o 
   5   2  12        3.68        4.66      0.81 o 
   6   2  12      116.71      131.24      3.74 o 
   7   2  12        0.33        0.61      1.04 o 
  -5   3  12       13.55       13.64      1.48 o 
  -4   3  12        4.72        3.47      1.11 o 
  -3   3  12        0.81        5.04      1.04 o 
  -2   3  12        6.07        6.49      1.50 o 
  -1   3  12      327.17      311.12      7.28 o 
   0   3  12      444.47      415.76      9.31 o 
   1   3  12       68.99       61.43      2.50 o 
   2   3  12       67.15       69.99      2.70 o 
   3   3  12       89.80       80.96      2.57 o 
   4   3  12       89.64       85.85      2.79 o 
   5   3  12       67.25       69.70      2.36 o 
   6   3  12       60.86       61.78      2.33 o 
   7   3  12       34.48       30.80      1.85 o 
  -5   4  12        0.34        0.26      0.96 o 
  -4   4  12       25.73       25.57      2.06 o 
  -3   4  12      231.97      224.90     10.87 o 
  -2   4  12        3.41        4.26      1.21 o 
  -1   4  12      276.37      268.49      8.74 o 
   0   4  12       39.24       33.35      2.12 o 
   1   4  12       62.51       63.07      2.52 o 
   2   4  12        6.39        8.13      1.09 o 
   3   4  12       66.79       69.33      2.37 o 
   4   4  12        4.89        4.77      0.88 o 
   5   4  12       23.85       25.21      1.50 o 
   6   4  12        3.94        3.89      0.93 o 
   7   4  12        0.04        1.31      0.92 o 
  -4   5  12       11.37       14.17      2.16 o 
  -3   5  12        1.39        1.24      0.91 o 
  -2   5  12        0.04        0.76      0.79 o 
  -1   5  12       31.52       34.63      3.20 o 
   0   5  12       35.24       37.22      1.94 o 
   1   5  12       19.84       12.92      1.26 o 
   2   5  12       37.66       34.01      1.93 o 
   3   5  12        1.03        1.80      0.69 o 
   4   5  12       52.81       50.91      2.50 o 
   5   5  12        1.38        0.89      0.61 o 
   6   5  12       70.82       77.53      3.60 o 
   7   5  12       19.48       25.21      1.86 o 
  -4   6  12       56.02       60.65      4.52 o 
  -3   6  12       33.57       36.51      2.67 o 
  -2   6  12        3.04        1.67      0.99 o 
  -1   6  12       90.75       89.54      6.39 o 
   0   6  12       14.59       14.91      2.10 o 
   1   6  12       81.26       78.22      3.64 o 
   2   6  12       14.45       12.25      1.32 o 
   3   6  12      307.32      309.49      6.75 o 
   4   6  12       66.38       64.21      2.37 o 
   5   6  12       63.69       66.80      2.44 o 
   6   6  12        6.63        5.30      1.10 o 
   7   6  12        0.07        0.78      0.83 o 
  -3   7  12       70.99       68.63      4.65 o 
  -2   7  12       54.27       56.08      3.15 o 
  -1   7  12       58.41       64.10      3.29 o 
   0   7  12        1.26        0.65      1.05 o 
   1   7  12       45.48       48.02      2.41 o 
   2   7  12      124.79      122.85      4.16 o 
   3   7  12        1.08        0.60      0.61 o 
   4   7  12       35.18       33.71      1.69 o 
   5   7  12       11.28       14.50      1.41 o 
   6   7  12       16.05       18.15      1.63 o 
   7   7  12        0.00       -0.50      1.10 o 
  -2   8  12        5.59        5.19      2.70 o 
  -1   8  12        2.63        3.62      1.18 o 
   0   8  12      107.36      105.10      5.28 o 
   1   8  12        0.12       -0.48      1.00 o 
   2   8  12       24.99       23.70      1.88 o 
   3   8  12       14.14       13.88      1.05 o 
   4   8  12        0.02        0.20      0.67 o 
   5   8  12        3.87        4.99      1.03 o 
   6   8  12       13.43       14.18      1.59 o 
   0   9  12        9.10        9.20      2.12 o 
   1   9  12      149.78      157.02      5.53 o 
   2   9  12       27.72       30.67      3.70 o 
   3   9  12       32.41       39.51      2.65 o 
   4   9  12        3.19        4.33      0.95 o 
   5   9  12       43.33       46.10      2.29 o 
  -2  -6  13       24.73       21.84      2.50 o 
  -1  -6  13       42.60       46.30      6.29 o 
   0  -6  13       12.82       10.76      2.36 o 
  -4  -5  13        1.04        1.59      0.97 o 
  -3  -5  13        0.05        0.18      0.84 o 
  -2  -5  13        8.97       10.16      1.70 o 
  -1  -5  13       24.16       27.29      1.67 o 
   0  -5  13        9.81        8.64      1.31 o 
   1  -5  13        8.91        8.48      2.10 o 
   2  -5  13        8.09        6.29      1.54 o 
  -5  -4  13        8.19       10.26      1.48 o 
  -4  -4  13       28.37       28.86      2.19 o 
  -3  -4  13        4.32        3.68      0.95 o 
  -2  -4  13        2.38        1.82      0.79 o 
  -1  -4  13        1.63        1.29      0.75 o 
   0  -4  13      152.77      148.40      4.01 o 
   1  -4  13        1.58        0.01      0.77 o 
   2  -4  13        8.35        8.80      1.18 o 
   3  -4  13       43.07       48.88      2.87 o 
  -5  -3  13        1.33        0.38      2.21 o 
  -4  -3  13      147.10      156.07      7.19 o 
  -3  -3  13       11.50       11.59      1.17 o 
  -2  -3  13       38.69       40.97      1.70 o 
  -1  -3  13        2.47        1.31      0.68 o 
   0  -3  13        3.92        4.44      0.86 o 
   1  -3  13       19.78       20.88      1.56 o 
   2  -3  13       85.04       84.06      2.94 o 
   3  -3  13        5.53        6.13      1.06 o 
   4  -3  13        9.09        5.72      1.18 o 
  -5  -2  13        5.85        7.16      1.26 o 
  -4  -2  13       36.24       39.42      2.17 o 
  -3  -2  13      125.60      120.96      3.06 o 
  -2  -2  13        8.31        6.09      0.87 o 
  -1  -2  13       17.68       16.68      1.17 o 
   0  -2  13       57.72       59.28      2.58 o 
   1  -2  13        3.29        3.65      0.77 o 
   2  -2  13       27.76       26.12      1.63 o 
   3  -2  13       55.41       54.24      2.30 o 
   4  -2  13        0.10       -0.14      0.72 o 
   5  -2  13       31.98       33.11      3.19 o 
  -6  -1  13       19.36       17.49      1.60 o 
  -5  -1  13        1.28        2.32      0.91 o 
  -4  -1  13        0.28        0.07      0.66 o 
  -3  -1  13       64.30       66.29      2.32 o 
  -2  -1  13       16.15       16.18      1.08 o 
  -1  -1  13        4.52        3.65      0.70 o 
   0  -1  13       68.81       65.14      2.88 o 
   1  -1  13        0.07        1.13      0.56 o 
   2  -1  13        0.33       -0.06      0.55 o 
   3  -1  13      101.31       98.01      3.08 o 
   4  -1  13       20.64       21.67      1.79 o 
   5  -1  13       11.87       11.54      1.27 o 
   6  -1  13        9.42        9.59      2.65 o 
  -6   0  13        9.06       13.69      2.40 o 
  -5   0  13       17.19       17.62      2.19 o 
  -4   0  13       56.12       61.26      3.52 o 
  -3   0  13        0.51        0.22      0.55 o 
  -2   0  13        0.04        0.26      0.48 o 
  -1   0  13       36.10       32.28      1.75 o 
   0   0  13      381.74      369.96      7.24 o 
   1   0  13       39.79       41.90      2.08 o 
   2   0  13      148.99      136.50      3.22 o 
   3   0  13        2.09        2.00      0.62 o 
   4   0  13        1.12        0.36      0.70 o 
   5   0  13       94.65       92.43      7.44 o 
   6   0  13        7.99       12.79      1.31 o 
  -5   1  13       10.71       14.83      3.80 o 
  -4   1  13        7.03        9.99      2.92 o 
  -3   1  13       58.09       61.41      2.80 o 
  -2   1  13        2.09        2.30      0.87 o 
  -1   1  13       58.81       52.53      2.00 o 
   0   1  13       34.99       30.78      1.76 o 
   1   1  13       63.98       67.41      2.29 o 
   2   1  13       34.60       32.28      1.61 o 
   3   1  13       12.89       10.91      0.86 o 
   4   1  13       24.37       26.51      1.21 o 
   5   1  13       78.49       79.29      2.67 o 
   6   1  13        0.43        0.66      0.71 o 
  -5   2  13        0.16        1.31      0.90 o 
  -4   2  13       13.01       15.27      1.59 o 
  -3   2  13       29.30       29.88      2.47 o 
  -2   2  13      199.73      202.14     10.39 o 
  -1   2  13        8.81        9.59      1.06 o 
   0   2  13        0.31        0.00      0.52 o 
   1   2  13        3.65        2.36      0.72 o 
   2   2  13      173.85      172.36      5.46 o 
   3   2  13       11.23       12.23      1.01 o 
   4   2  13      151.08      154.86      3.69 o 
   5   2  13        4.23        3.30      0.78 o 
   6   2  13       37.62       46.23      2.85 o 
   7   2  13       10.30        9.09      1.62 o 
  -5   3  13        6.74       11.16      1.43 o 
  -4   3  13        8.21        7.46      2.61 o 
  -3   3  13       67.61       67.40      3.72 o 
  -2   3  13       91.98       95.09      4.58 o 
  -1   3  13       32.40       32.45      2.59 o 
   0   3  13        4.41        8.76      1.09 o 
   1   3  13       25.64       26.54      1.73 o 
   2   3  13        3.87        3.92      0.91 o 
   3   3  13       56.73       55.86      2.16 o 
   4   3  13        0.17       -0.17      0.61 o 
   5   3  13       18.42       18.60      1.70 o 
   6   3  13        4.50        6.29      1.06 o 
   7   3  13       38.83       37.93      3.31 o 
  -4   4  13        6.16        4.25      1.26 o 
  -3   4  13       66.41       72.94      3.29 o 
  -2   4  13        2.47        1.62      1.05 o 
  -1   4  13       33.61       30.09      2.47 o 
   0   4  13       55.97       61.41      2.52 o 
   1   4  13       64.97       63.02      2.67 o 
   2   4  13      110.78      110.19      7.36 o 
   3   4  13       19.90       20.58      1.41 o 
   4   4  13       13.14       14.09      1.79 o 
   5   4  13       10.21        8.53      1.13 o 
   6   4  13       32.43       31.34      1.81 o 
   7   4  13        0.10        0.05      0.88 o 
  -4   5  13        1.68        0.68      1.44 o 
  -3   5  13       72.06       70.28      3.32 o 
  -2   5  13      128.34      135.03      4.64 o 
  -1   5  13       58.87       57.64      3.46 o 
   0   5  13      150.04      147.56      6.00 o 
   1   5  13       64.21       53.09      4.11 o 
   2   5  13       28.49       30.44      1.94 o 
   3   5  13       30.41       28.47      1.64 o 
   4   5  13      177.34      181.25      4.56 o 
   5   5  13        9.10        8.64      1.07 o 
   6   5  13       22.26       19.50      1.64 o 
   7   5  13       16.75       21.50      1.82 o 
  -3   6  13       38.22       40.49      3.67 o 
  -2   6  13        2.50        2.01      1.00 o 
  -1   6  13      200.52      198.17      7.55 o 
   0   6  13       30.65       27.96      2.53 o 
   1   6  13       27.35       29.97      1.93 o 
   2   6  13        0.03       -0.22      0.65 o 
   3   6  13       55.80       53.93      2.13 o 
   4   6  13       11.55       11.92      1.19 o 
   5   6  13       38.01       38.01      1.88 o 
   6   6  13        0.02       -0.73      0.73 o 
   7   6  13        1.80        1.08      0.91 o 
  -2   7  13        1.05        0.40      2.20 o 
  -1   7  13        1.89        4.00      1.48 o 
   0   7  13      125.20      116.23      6.09 o 
   1   7  13       25.83       23.97      2.54 o 
   2   7  13       19.67       23.25      1.82 o 
   3   7  13        1.72        2.90      0.79 o 
   4   7  13      211.62      211.81      4.69 o 
   5   7  13        2.54        1.54      0.86 o 
   6   7  13       56.60       68.90      2.90 o 
  -1   8  13        5.17        7.91      2.04 o 
   0   8  13       29.27       24.49      2.75 o 
   1   8  13        0.22       -1.05      1.05 o 
   2   8  13        4.02        4.30      1.09 o 
   3   8  13       36.93       41.57      2.26 o 
   4   8  13       37.78       36.56      2.34 o 
   5   8  13       18.80       22.42      1.79 o 
   1   9  13       89.45       91.88      6.39 o 
   2   9  13        0.09       -0.45      1.07 o 
   3   9  13       25.11       29.93      2.40 o 
   4   9  13        0.13       -0.04      0.71 o 
  -3  -5  14       14.08       16.75      2.59 o 
  -2  -5  14        1.18        1.29      0.85 o 
  -1  -5  14        0.16        1.39      0.94 o 
   0  -5  14        0.05        0.24      0.87 o 
   1  -5  14       41.50       42.75      2.79 o 
  -4  -4  14        2.54        1.73      1.04 o 
  -3  -4  14        0.23        0.29      0.84 o 
  -2  -4  14        3.17        2.86      0.88 o 
  -1  -4  14       75.33       76.99      5.05 o 
   0  -4  14        8.62        8.84      1.21 o 
   1  -4  14       29.79       28.91      1.77 o 
   2  -4  14        3.65        4.08      1.05 o 
   3  -4  14        8.30        6.42      1.89 o 
  -5  -3  14        7.11        6.03      1.29 o 
  -4  -3  14        0.06        0.04      0.91 o 
  -3  -3  14        0.80       -0.38      0.75 o 
  -2  -3  14       12.06       10.37      1.06 o 
  -1  -3  14       25.51       29.29      1.95 o 
   0  -3  14        4.76        5.83      0.95 o 
   1  -3  14        2.10        1.64      0.85 o 
   2  -3  14        6.25        6.14      1.15 o 
   3  -3  14       24.04       30.74      2.29 o 
   4  -3  14       13.81        9.29      1.32 o 
  -5  -2  14        2.52        4.04      1.11 o 
  -4  -2  14        4.76        4.04      1.09 o 
  -3  -2  14       18.56       18.59      1.42 o 
  -2  -2  14       16.33       14.14      1.31 o 
  -1  -2  14       87.93       89.90      2.60 o 
   0  -2  14        5.35        4.55      0.82 o 
   1  -2  14      135.87      134.00      5.42 o 
   2  -2  14       25.55       25.16      1.63 o 
   3  -2  14       32.96       34.93      2.26 o 
   4  -2  14       15.07       13.33      1.39 o 
  -5  -1  14       24.68       24.38      1.81 o 
  -4  -1  14       58.72       63.63      2.72 o 
  -3  -1  14        0.38        0.19      0.63 o 
  -2  -1  14       18.10       15.49      1.17 o 
  -1  -1  14        0.05        0.56      0.55 o 
   0  -1  14        7.64        7.46      0.88 o 
   1  -1  14       72.47       71.72      2.24 o 
   2  -1  14       11.75       12.44      1.07 o 
   3  -1  14        0.39        1.39      0.78 o 
   4  -1  14       12.70       12.45      1.92 o 
   5  -1  14        0.73        2.35      0.89 o 
  -5   0  14        0.88       -0.50      1.13 o 
  -4   0  14       81.47       83.85      2.97 o 
  -3   0  14        1.87        2.16      0.72 o 
  -2   0  14        9.68        9.40      0.80 o 
  -1   0  14       34.97       31.82      1.36 o 
   0   0  14       37.79       36.87      1.49 o 
   1   0  14        5.56        4.84      0.73 o 
   2   0  14       10.91       10.51      0.94 o 
   3   0  14       95.23       88.86      3.62 o 
   4   0  14       12.54       10.71      1.13 o 
   5   0  14       64.29       63.08      2.58 o 
   6   0  14        4.59        3.30      0.99 o 
  -5   1  14        0.37        1.65      1.34 o 
  -4   1  14       64.29       67.57      6.39 o 
  -3   1  14       62.24       57.39      2.80 o 
  -2   1  14       30.34       33.17      2.16 o 
  -1   1  14        3.39        2.14      0.72 o 
   0   1  14       94.15       91.80      2.85 o 
   1   1  14      159.91      171.05      4.30 o 
   2   1  14       41.39       43.24      2.11 o 
   3   1  14       40.99       40.58      1.82 o 
   4   1  14        0.58        0.63      0.51 o 
   5   1  14        2.62        1.95      0.79 o 
   6   1  14        0.13       -0.01      0.71 o 
  -5   2  14        7.22        9.82      2.30 o 
  -4   2  14        4.44        6.13      1.62 o 
  -3   2  14       11.63        7.16      2.10 o 
  -2   2  14       34.47       38.76      2.89 o 
  -1   2  14        0.33        0.09      0.83 o 
   0   2  14      232.91      236.97      8.69 o 
   1   2  14        0.73        1.42      0.79 o 
   2   2  14      123.69      122.05      4.05 o 
   3   2  14        4.98        5.34      1.12 o 
   4   2  14        9.84        8.65      1.03 o 
   5   2  14       13.55       16.14      1.29 o 
   6   2  14        0.54        1.58      1.11 o 
  -4   3  14        0.58        1.42      1.50 o 
  -3   3  14       22.65       21.90      2.39 o 
  -2   3  14        4.81        5.94      1.53 o 
  -1   3  14       16.85       20.86      2.25 o 
   0   3  14       86.66       78.99      3.08 o 
   1   3  14        0.34       -0.60      0.60 o 
   2   3  14       55.07       54.69      2.61 o 
   3   3  14      290.18      310.41      6.68 o 
   4   3  14      125.18      128.64      3.74 o 
   5   3  14       66.51       62.97      3.00 o 
   6   3  14        0.74        0.06      0.78 o 
  -4   4  14        7.29       11.60      2.36 o 
  -3   4  14       14.41       12.58      2.06 o 
  -2   4  14       50.41       59.74      3.60 o 
  -1   4  14        0.01        0.54      0.96 o 
   0   4  14       47.72       43.89      2.22 o 
   1   4  14        1.33        2.14      1.24 o 
   2   4  14      105.16       96.77      3.56 o 
   3   4  14        6.86        4.82      1.01 o 
   4   4  14       12.51       15.03      1.33 o 
   5   4  14        0.58        0.32      0.71 o 
   6   4  14       31.65       31.94      1.87 o 
  -4   5  14       87.81       82.89      7.39 o 
  -3   5  14       27.40       25.48      2.17 o 
  -2   5  14      208.53      210.56      7.83 o 
  -1   5  14       61.48       59.93      4.29 o 
   0   5  14      108.42       99.83      4.87 o 
   1   5  14       43.34       39.22      2.20 o 
   2   5  14       56.70       48.29      2.49 o 
   3   5  14       17.81       16.14      1.32 o 
   4   5  14       68.57       71.40      2.66 o 
   5   5  14        9.62        9.51      1.11 o 
   6   5  14        6.19        5.37      1.06 o 
  -3   6  14        1.17        3.60      2.60 o 
  -2   6  14        0.00       -0.34      1.15 o 
  -1   6  14       45.73       46.38      3.38 o 
   0   6  14        0.45       -1.11      1.40 o 
   1   6  14        1.41        1.90      0.83 o 
   2   6  14       23.45       24.99      1.91 o 
   3   6  14       36.50       35.94      2.23 o 
   4   6  14       35.30       39.72      2.06 o 
   5   6  14        2.86        2.37      0.83 o 
   6   6  14        2.53        2.45      1.03 o 
  -2   7  14       30.02       33.76      4.99 o 
  -1   7  14       98.02      105.38     19.67 o 
   0   7  14      232.07      232.61      8.54 o 
   1   7  14       56.86       53.35      4.59 o 
   2   7  14       84.93       80.92      3.41 o 
   3   7  14       13.45       14.29      1.67 o 
   4   7  14      105.89      117.30      3.51 o 
   5   7  14       16.92       17.93      1.58 o 
   6   7  14       40.16       44.72      2.45 o 
  -1   8  14       62.36       61.92      6.59 o 
   0   8  14        0.59        0.68      2.10 o 
   1   8  14        6.19        3.62      1.62 o 
   2   8  14        0.05       -0.99      0.99 o 
   3   8  14       58.80       58.47      4.08 o 
   4   8  14        1.55        1.00      0.79 o 
   5   8  14        1.92        2.62      1.03 o 
   2   9  14       49.93       55.42      5.69 o 
   3   9  14        9.87        8.79      1.60 o 
  -3  -4  15       38.79       39.02      2.50 o 
  -2  -4  15        1.17        0.96      0.86 o 
  -1  -4  15        6.53        7.25      1.14 o 
   0  -4  15        8.72        8.84      1.26 o 
   1  -4  15        3.88        3.71      1.05 o 
   2  -4  15       16.89       16.27      2.24 o 
  -4  -3  15        0.66        0.04      0.93 o 
  -3  -3  15       14.95       13.57      1.40 o 
  -2  -3  15        0.07       -0.06      0.70 o 
  -1  -3  15       57.91       63.06      2.29 o 
   0  -3  15      111.23      101.08      5.51 o 
   1  -3  15       54.15       59.53      4.01 o 
   2  -3  15        6.11        5.04      1.12 o 
   3  -3  15        1.29        2.44      1.05 o 
  -4  -2  15        1.58        0.75      0.91 o 
  -3  -2  15       29.27       32.59      2.08 o 
  -2  -2  15       58.65       59.15      2.14 o 
  -1  -2  15       17.73       18.22      1.30 o 
   0  -2  15       10.33        8.52      1.59 o 
   1  -2  15       14.02       15.38      1.24 o 
   2  -2  15        3.67        3.37      1.50 o 
   3  -2  15        6.41        7.04      1.18 o 
   4  -2  15       17.80       18.48      2.10 o 
  -4  -1  15       12.76       15.90      1.45 o 
  -3  -1  15        0.22       -0.23      0.63 o 
  -2  -1  15       39.84       38.98      1.65 o 
  -1  -1  15        0.77        1.14      0.62 o 
   0  -1  15        9.10        7.24      0.87 o 
   1  -1  15        5.18        4.78      0.85 o 
   2  -1  15       13.19       13.81      1.13 o 
   3  -1  15        3.76        2.33      0.90 o 
   4  -1  15        4.42        3.18      0.97 o 
   5  -1  15       12.24       17.26      1.96 o 
  -5   0  15        0.30        0.30      1.80 o 
  -4   0  15        6.63        5.97      1.30 o 
  -3   0  15        5.48        9.58      1.01 o 
  -2   0  15        0.06       -0.55      0.55 o 
  -1   0  15      101.56       98.59      3.39 o 
   0   0  15        0.76        1.91      0.64 o 
   1   0  15       52.41       54.12      2.36 o 
   2   0  15        0.71       -0.35      0.56 o 
   3   0  15       21.01       21.60      1.92 o 
   4   0  15        0.45        0.98      0.84 o 
   5   0  15       12.75       14.41      1.36 o 
  -4   1  15      147.91      153.57      6.43 o 
  -3   1  15      116.21      101.75      4.94 o 
  -2   1  15       30.36       29.90      2.67 o 
  -1   1  15       88.09       82.45      2.77 o 
   0   1  15       95.92       93.90      3.00 o 
   1   1  15       35.81       38.12      1.89 o 
   2   1  15       14.23       12.59      1.28 o 
   3   1  15        2.27        1.10      0.47 o 
   4   1  15        0.03        0.85      0.79 o 
   5   1  15        4.95        6.21      0.94 o 
   6   1  15       14.33       14.98      3.00 o 
  -4   2  15        7.90       10.61      2.20 o 
  -3   2  15       71.49       68.84      4.09 o 
  -2   2  15        2.83        2.00      1.25 o 
  -1   2  15       11.46       13.23      1.96 o 
   0   2  15       31.12       25.55      1.81 o 
   1   2  15       56.16       53.10      2.52 o 
   2   2  15        9.01        6.70      1.17 o 
   3   2  15       28.51       28.69      4.09 o 
   4   2  15        2.47        2.50      0.86 o 
   5   2  15       94.00       98.73      5.65 o 
   6   2  15        3.60        3.75      1.34 o 
  -4   3  15        0.31        0.36      1.19 o 
  -3   3  15       24.65       31.71      2.87 o 
  -2   3  15        8.99       10.07      1.90 o 
  -1   3  15       66.97       66.31      3.99 o 
   0   3  15       77.38       77.61      3.09 o 
   1   3  15       90.42       83.54      3.29 o 
   2   3  15       11.69       12.78      1.69 o 
   3   3  15      288.83      299.70      9.29 o 
   4   3  15       76.33       76.04      3.30 o 
   5   3  15      110.12      118.92      7.88 o 
   6   3  15        0.00        0.93      0.89 o 
  -4   4  15       12.13       12.36      2.21 o 
  -3   4  15        9.39        9.66      1.90 o 
  -2   4  15       71.53       74.43      4.23 o 
  -1   4  15        0.47       -0.29      0.96 o 
   0   4  15       27.03       26.43      2.90 o 
   1   4  15       11.34        9.08      1.26 o 
   2   4  15       10.41       11.17      1.50 o 
   3   4  15       25.64       30.56      2.21 o 
   4   4  15       12.17       15.36      1.39 o 
   5   4  15       19.86       21.64      1.92 o 
   6   4  15        1.89        1.11      0.89 o 
  -3   5  15        0.73       -0.34      2.40 o 
  -2   5  15        1.10        2.85      1.44 o 
  -1   5  15        0.08       -0.10      1.13 o 
   0   5  15       23.20       22.49      4.59 o 
   1   5  15        0.04       -0.58      0.58 o 
   2   5  15        0.41       -0.39      0.67 o 
   3   5  15       79.09       79.73      3.49 o 
   4   5  15       10.46       14.13      1.39 o 
   5   5  15       67.87       76.75      3.63 o 
   6   5  15       31.77       34.18      2.21 o 
  -2   6  15       65.93       72.10      4.49 o 
  -1   6  15       24.26       22.91      2.67 o 
   0   6  15       28.83       30.20      2.87 o 
   1   6  15       27.91       22.84      3.70 o 
   2   6  15      174.19      176.87      5.52 o 
   3   6  15       45.83       53.87      2.82 o 
   4   6  15       88.46       98.51      3.60 o 
   5   6  15        9.13        7.07      1.11 o 
   6   6  15        0.02       -0.78      0.88 o 
  -1   7  15        1.87        0.63      1.29 o 
   0   7  15       46.87       46.10      3.58 o 
   1   7  15        2.07        2.50      1.41 o 
   2   7  15        6.23        5.80      1.32 o 
   3   7  15       18.73       19.93      1.94 o 
   4   7  15        1.03        0.69      0.79 o 
   5   7  15        4.42        6.22      1.19 o 
   0   8  15       28.07       26.19      4.29 o 
   1   8  15       11.13        9.91      2.00 o 
   2   8  15       41.24       48.70      3.74 o 
   3   8  15        0.77        1.00      0.96 o 
   4   8  15       19.00       25.01      3.26 o 
  -1  -4  16        1.74        2.06      1.14 o 
  -3  -3  16       44.10       49.70      2.63 o 
  -2  -3  16       16.15       19.50      1.82 o 
  -1  -3  16       33.89       35.62      1.82 o 
   0  -3  16       54.96       52.58      2.54 o 
   1  -3  16       28.46       29.66      1.91 o 
   2  -3  16        5.05        4.86      1.13 o 
  -3  -2  16        4.19        4.71      1.11 o 
  -2  -2  16        2.25        3.69      0.87 o 
  -1  -2  16        1.25        1.62      0.80 o 
   0  -2  16       65.80       63.07      2.55 o 
   1  -2  16       19.59       20.40      1.69 o 
   2  -2  16       22.11       21.26      2.51 o 
   3  -2  16        1.99        2.02      1.00 o 
  -4  -1  16        0.00       -0.26      0.77 o 
  -3  -1  16        0.00        0.00      0.68 o 
  -2  -1  16        9.88       10.80      1.03 o 
  -1  -1  16       50.54       53.92      1.98 o 
   0  -1  16       12.53       12.95      1.33 o 
   1  -1  16       44.61       46.58      2.11 o 
   2  -1  16       30.30       28.69      1.59 o 
   3  -1  16       45.40       50.24      2.33 o 
   4  -1  16       20.69       24.31      1.71 o 
  -4   0  16        0.24        0.52      1.03 o 
  -3   0  16        9.81       12.95      1.65 o 
  -2   0  16        3.70        2.07      1.07 o 
  -1   0  16       99.89       97.82      4.14 o 
   0   0  16        0.04        0.63      0.61 o 
   1   0  16       27.87       25.67      1.49 o 
   2   0  16       16.20       16.34      1.50 o 
   3   0  16        0.65        0.93      0.65 o 
   4   0  16       51.78       49.99      2.77 o 
  -4   1  16        5.46        5.39      1.69 o 
  -3   1  16       28.66       23.39      2.90 o 
  -2   1  16        5.76        2.24      1.25 o 
  -1   1  16       10.56        9.87      1.72 o 
   0   1  16       15.25       14.43      1.36 o 
   1   1  16        0.19       -0.34      0.59 o 
   2   1  16       26.31       25.53      1.99 o 
   3   1  16        4.01        2.58      0.93 o 
   4   1  16       53.19       56.93      3.37 o 
   5   1  16       11.10       13.33      1.84 o 
  -4   2  16        2.95        3.00      1.55 o 
  -3   2  16      119.23      119.62      6.49 o 
  -2   2  16       21.97       22.26      2.90 o 
  -1   2  16       55.90       56.60      5.19 o 
   0   2  16       15.45       17.10      1.95 o 
   1   2  16       65.07       68.37      2.97 o 
   2   2  16        6.65        7.64      1.29 o 
   3   2  16       27.77       28.40      2.78 o 
   4   2  16        0.46        0.70      0.93 o 
   5   2  16       43.90       50.34      2.62 o 
  -3   3  16        1.48        1.82      1.50 o 
  -2   3  16        0.07        0.11      1.15 o 
  -1   3  16       41.61       43.26      3.24 o 
   0   3  16       43.47       44.31      2.34 o 
   1   3  16       25.61       25.26      2.42 o 
   2   3  16        7.39       10.48      1.40 o 
   3   3  16        5.67        4.23      1.14 o 
   4   3  16        1.02        0.68      0.93 o 
   5   3  16        3.33        4.74      1.09 o 
  -3   4  16        2.03        3.54      1.44 o 
  -2   4  16        1.46        0.98      1.25 o 
  -1   4  16       14.62       12.63      2.04 o 
   0   4  16        9.43        9.79      1.90 o 
   1   4  16       39.61       45.63      2.52 o 
   2   4  16        0.94       -0.05      0.74 o 
   3   4  16       68.60       83.34      4.09 o 
   4   4  16       43.22       42.64      2.45 o 
   5   4  16       44.10       46.86      3.94 o 
  -2   5  16        2.37        0.90      1.27 o 
  -1   5  16        2.34        2.54      1.39 o 
   0   5  16        1.93        1.42      1.60 o 
   1   5  16        7.60       10.37      1.44 o 
   2   5  16       10.36       10.30      1.44 o 
   3   5  16       65.57       64.40      3.17 o 
   4   5  16       14.19       12.13      1.35 o 
   5   5  16       30.98       33.54      3.15 o 
  -2   6  16       22.58       22.66      4.39 o 
  -1   6  16        0.23        1.00      1.60 o 
   0   6  16       40.64       41.49      4.09 o 
   1   6  16        0.13       -0.55      1.05 o 
   2   6  16       40.77       45.71      2.67 o 
   3   6  16        0.15        0.38      0.91 o 
   4   6  16        0.02       -0.23      0.86 o 
   5   6  16        4.66        4.81      1.01 o 
   0   7  16       16.85       20.66      2.61 o 
   1   7  16        3.49        4.97      2.50 o 
   2   7  16        6.62        7.19      2.90 o 
   3   7  16      100.49      101.37      5.34 o 
   4   7  16       16.51       14.72      1.85 o 
   2   8  16       19.44       24.70      2.97 o 
   3   8  16        6.34        4.99      2.40 o 
   0  -3  17        0.00        0.83      1.19 o 
  -2  -2  17       27.70       27.01      2.47 o 
  -1  -2  17        1.66        2.18      0.87 o 
   0  -2  17       65.06       69.04      2.46 o 
   1  -2  17       17.19       15.86      1.48 o 
   2  -2  17       19.81       19.72      1.65 o 
  -3  -1  17        0.19        1.88      0.84 o 
  -2  -1  17        0.01       -0.50      0.75 o 
  -1  -1  17        6.24        6.87      0.96 o 
   0  -1  17        5.26        5.22      1.14 o 
   1  -1  17        0.23       -0.05      0.70 o 
   2  -1  17        2.88        2.53      0.83 o 
   3  -1  17        2.31        2.63      0.97 o 
  -3   0  17        4.44        4.64      1.30 o 
  -2   0  17        0.08        0.88      0.99 o 
  -1   0  17        5.72        4.57      1.06 o 
   0   0  17        7.40        9.97      0.94 o 
   1   0  17        1.25        1.27      0.66 o 
   2   0  17       46.82       50.22      2.11 o 
   3   0  17       11.39       10.51      1.07 o 
   4   0  17       57.53       60.70      2.49 o 
  -3   1  17       11.61        7.45      1.84 o 
  -2   1  17        0.69        0.34      1.19 o 
  -1   1  17       40.74       45.57      3.60 o 
   0   1  17       82.18       83.35      4.01 o 
   1   1  17       14.12       16.44      1.45 o 
   2   1  17       13.95       14.09      1.56 o 
   3   1  17        0.20        0.03      0.78 o 
   4   1  17        0.16       -0.08      0.96 o 
  -3   2  17        2.11        1.01      1.48 o 
  -2   2  17       10.91       10.51      1.98 o 
  -1   2  17        9.70       12.94      2.10 o 
   0   2  17        0.41       -0.34      0.72 o 
   1   2  17       20.41       19.16      1.82 o 
   2   2  17        6.73        9.43      1.38 o 
   3   2  17        0.04        0.43      0.84 o 
   4   2  17       12.90       15.45      1.83 o 
   5   2  17        0.93        0.84      1.51 o 
  -3   3  17       13.56       15.79      2.40 o 
  -2   3  17       10.37       12.04      2.19 o 
  -1   3  17       11.36        9.58      2.02 o 
   0   3  17        4.17        4.31      2.10 o 
   1   3  17        3.15        4.22      1.11 o 
   2   3  17       59.81       55.91      2.91 o 
   3   3  17       34.36       41.68      3.42 o 
   4   3  17       34.26       39.11      4.44 o 
   5   3  17        9.63        9.74      1.64 o 
  -2   4  17        6.34        7.19      1.84 o 
  -1   4  17       45.69       44.71      9.59 o 
   0   4  17        5.32        5.56      1.68 o 
   1   4  17       43.68       50.96      2.71 o 
   2   4  17       20.99       20.66      1.91 o 
   3   4  17        6.93        8.67      1.42 o 
   4   4  17        0.39        0.05      0.85 o 
   5   4  17        9.48       13.24      1.47 o 
  -2   5  17       28.87       31.51      3.10 o 
  -1   5  17       80.92       77.25      4.72 o 
   0   5  17       11.27        9.44      2.04 o 
   1   5  17       17.18       18.53      2.53 o 
   2   5  17        6.00        4.85      1.19 o 
   3   5  17       31.54       26.20      2.25 o 
   4   5  17        0.50        0.97      1.05 o 
   5   5  17        2.35        1.54      0.99 o 
  -1   6  17        0.87        2.65      1.53 o 
   0   6  17        2.89        2.18      1.48 o 
   1   6  17        4.84        4.49      1.90 o 
   2   6  17        0.07       -0.18      0.83 o 
   3   6  17        8.14        8.60      1.56 o 
   4   6  17        0.97       -0.48      0.90 o 
   1   7  17       28.51       24.24      2.89 o 
   2   7  17       14.62       14.59      2.54 o 
   3   7  17      150.01      162.58      5.60 o 
  -1  -1  18        0.62        1.26      0.75 o 
   0  -1  18        0.04        0.84      0.72 o 
   1  -1  18        1.61        0.06      0.72 o 
   2  -1  18        1.04        0.85      0.94 o 
  -2   0  18        0.29        0.11      1.06 o 
  -1   0  18        0.41        0.02      1.05 o 
   0   0  18        6.30       10.11      1.35 o 
   1   0  18        3.71        4.54      1.41 o 
   2   0  18        6.00        4.34      1.50 o 
   3   0  18        0.16       -0.45      1.03 o 
  -2   1  18       12.84       11.66      4.19 o 
  -1   1  18       45.23       51.52      4.59 o 
   0   1  18       54.02       57.11      6.22 o 
   1   1  18       20.46       22.67      1.76 o 
   2   1  18        4.50        3.97      1.12 o 
   3   1  18        1.04        1.32      0.96 o 
  -2   2  18        2.11        1.10      1.41 o 
  -1   2  18        3.43        4.69      1.69 o 
   0   2  18       17.43       15.17      2.35 o 
   1   2  18        6.64        6.80      1.35 o 
   2   2  18        2.76        1.54      1.07 o 
   3   2  18        0.54        0.59      1.00 o 
   4   2  18       20.00       22.73      2.21 o 
  -2   3  18       14.28       15.66      2.44 o 
  -1   3  18       11.04       11.13      2.12 o 
   0   3  18       19.43       23.14      2.81 o 
   1   3  18       60.02       55.78      4.55 o 
   2   3  18      109.39      112.86      8.05 o 
   3   3  18       46.94       49.38      2.90 o 
   4   3  18       32.53       36.39      5.19 o 
  -1   4  18       11.27       11.45      3.00 o 
   0   4  18        1.33        1.63      1.34 o 
   1   4  18       16.08       14.19      2.40 o 
   2   4  18       16.85       19.98      2.45 o 
   3   4  18        2.37        0.95      1.05 o 
   4   4  18       10.58       14.92      2.13 o 
  -1   5  18       18.05       15.63      2.53 o 
   0   5  18        2.26       -0.30      1.27 o 
   1   5  18        0.87        1.02      1.34 o 
   2   5  18       41.68       49.14      2.90 o 
   3   5  18        0.36       -0.62      1.03 o 
   4   5  18       21.57       22.03      2.20 o 
   1   6  18        6.28        4.21      1.73 o 
   2   6  18       15.20       14.58      2.54 o 
   3   6  18       38.47       44.24      2.88 o 
   0   0  19        8.36       14.04      2.19 o 
  -1   1  19        0.80        1.53      1.34 o 
   0   1  19        3.11        6.28      1.44 o 
   1   1  19        0.40        0.95      1.10 o 
   2   1  19        0.80        1.23      0.93 o 
  -1   2  19        0.69        1.94      1.48 o 
   0   2  19       34.04       34.93      3.80 o 
   1   2  19        4.28        4.63      1.31 o 
   2   2  19       26.54       28.07      2.75 o 
   0   3  19       24.48       28.51      3.10 o 
   1   3  19        0.64        1.59      1.08 o 
   2   3  19       25.50       23.67      2.20 o 
   3   3  19        1.99       -0.95      0.96 o 
   0   4  19        7.95        8.31      2.10 o 
   1   4  19        0.17        1.23      1.39 o 
   2   4  19       42.46       54.82      8.99 o 
                                                 
